# Supplementary material for: 1-Benzoyl-3,6-diphenyl-1,4-dihydro-1,2,4,5-tetra­zine
Source: Acta Crystallogr Sect E Struct Rep Online. 2010 Sep 30;66(Pt 10):o2664. doi: 10.1107/S1600536810038067 (PMC2983408; doi:10.1107/S1600536810038067)
Supplement: Supplementary file 2 [file e-66-o2664-Isup2.hkl]

# 
# h,k,l, Fc-squared, Fo-squared, sigma(Fo-squared) and status flag 
# 
data_I
_shelx_title ' BO585 in P2(1)2(1)2(1)' 
_shelx_refln_list_code          4 
_shelx_F_calc_maximum      196.55 
_exptl_crystal_F_000       712.00 
_reflns_d_resolution_high  0.7700 
 
loop_ 
 _symmetry_equiv_pos_as_xyz 
 'x, y, z' 
 '-x+1/2, -y, z+1/2' 
 '-x, y+1/2, -z+1/2' 
 'x+1/2, -y+1/2, -z' 
 
_cell_length_a     7.1100 
_cell_length_b    12.1149 
_cell_length_c    19.8837 
_cell_angle_alpha  90.000 
_cell_angle_beta   90.000 
_cell_angle_gamma  90.000 
 
_shelx_F_squared_multiplier     1.000 
 
loop_ 
 _refln_index_h 
 _refln_index_k 
 _refln_index_l 
 _refln_F_squared_calc 
 _refln_F_squared_meas 
 _refln_F_squared_sigma 
 _refln_observed_status 
   2   0   0    35228.73    36473.17    199.95 o 
   4   0   0     2197.65     2325.16     29.03 o 
   6   0   0     1012.03     1005.60     18.68 o 
   8   0   0      123.51      132.57     16.57 o 
   1   1   0     4559.79     4614.76     22.64 o 
   2   1   0      220.88      203.08      3.41 o 
   3   1   0     3564.27     3787.89     20.21 o 
   4   1   0      391.92      406.52      9.67 o 
   5   1   0        0.21        3.40      3.21 o 
   6   1   0      144.32      124.44      5.45 o 
   7   1   0       41.13       31.87      6.83 o 
   8   1   0       44.64       40.62      4.77 o 
   9   1   0       80.37       90.05     10.58 o 
   0   2   0       51.03       36.42      0.99 o 
   1   2   0    38630.94    38621.83    318.83 o 
   2   2   0     1862.74     1771.25      9.32 o 
   3   2   0       13.05       17.70      2.07 o 
   4   2   0      496.83      492.85      9.42 o 
   5   2   0       83.62       88.57      4.81 o 
   6   2   0       98.79      104.20      5.14 o 
   7   2   0       60.49       52.75      4.99 o 
   8   2   0       52.22       50.82      6.27 o 
   9   2   0        2.89       10.68      4.98 o 
   1   3   0      763.74      737.05      5.17 o 
   2   3   0     1712.41     1722.13      7.01 o 
   3   3   0       23.04       18.64      1.92 o 
   4   3   0       28.52       35.75      2.90 o 
   5   3   0       47.37       48.71      4.20 o 
   6   3   0        1.88        6.57      3.54 o 
   7   3   0       87.50       90.57      5.42 o 
   8   3   0        6.79        9.92      5.52 o 
   9   3   0        0.00        7.63      4.63 o 
   0   4   0     5073.58     5225.32     30.78 o 
   1   4   0      499.34      495.95      3.98 o 
   2   4   0     1859.36     1892.20     12.53 o 
   3   4   0      886.66      895.67      8.17 o 
   4   4   0      346.32      306.66      5.20 o 
   5   4   0        0.07        5.43      3.32 o 
   6   4   0       37.82       35.48      4.22 o 
   7   4   0       57.65       69.27      7.06 o 
   8   4   0       18.31       27.85      9.26 o 
   1   5   0       36.84       32.33      1.41 o 
   2   5   0      286.59      285.53      3.83 o 
   3   5   0      712.78      733.38     10.02 o 
   4   5   0        8.13       14.73      2.66 o 
   5   5   0       94.44       96.76      5.47 o 
   6   5   0      140.39      142.10     12.11 o 
   7   5   0       31.79       29.79      8.39 o 
   8   5   0       25.01       29.91      5.87 o 
   0   6   0     1517.87     1529.99     14.45 o 
   1   6   0      974.16     1061.18     13.46 o 
   2   6   0      110.22       98.09      2.63 o 
   3   6   0       25.19       18.78      1.95 o 
   4   6   0      402.32      404.03      7.59 o 
   5   6   0      351.53      344.38     11.51 o 
   6   6   0      378.04      384.93     12.60 o 
   7   6   0        2.06        6.83      5.59 o 
   8   6   0       11.99       19.56      5.83 o 
   1   7   0        0.20        2.36      0.97 o 
   2   7   0       18.15       24.34      2.37 o 
   3   7   0      106.43      126.05      3.95 o 
   4   7   0       19.06       20.52      2.36 o 
   5   7   0      141.50      138.05      4.87 o 
   6   7   0        4.86        1.75      3.92 o 
   7   7   0        1.04        5.49      4.40 o 
   8   7   0       94.55       98.93      9.07 o 
   0   8   0       95.18       87.40      2.46 o 
   1   8   0       17.76       15.66      1.33 o 
   2   8   0      329.94      307.26      6.12 o 
   3   8   0       34.94       39.47      3.02 o 
   4   8   0     1112.82     1145.40     13.19 o 
   5   8   0       63.60       60.18      6.41 o 
   6   8   0       29.78       22.72      4.62 o 
   7   8   0       35.57       34.31      8.08 o 
   1   9   0     1400.38     1420.53     21.05 o 
   2   9   0      340.00      344.36      5.09 o 
   3   9   0     1286.17     1294.93     15.92 o 
   4   9   0      693.05      716.03     13.34 o 
   5   9   0      114.46      118.55      7.48 o 
   6   9   0        6.53       10.89      4.30 o 
   7   9   0       65.51       87.82     13.23 o 
   0  10   0     4517.21     4732.93     84.87 o 
   1  10   0      820.89      877.69     40.36 o 
   2  10   0      646.44      668.99     18.22 o 
   3  10   0      880.81      906.58     17.67 o 
   4  10   0      241.77      234.88     10.24 o 
   5  10   0       38.09       42.58      8.70 o 
   6  10   0      192.94      223.78     12.77 o 
   7  10   0        7.75        8.67      4.59 o 
   1  11   0      282.30      271.04     10.59 o 
   2  11   0     1604.32     1670.85     22.06 o 
   3  11   0     1287.89     1349.26     31.19 o 
   4  11   0       61.93       63.81      6.55 o 
   5  11   0      270.53      276.45     17.14 o 
   6  11   0        2.69        1.57      3.65 o 
   0  12   0      226.77      221.76     14.52 o 
   1  12   0     2800.39     3032.94     33.03 o 
   2  12   0        0.23        1.98      4.51 o 
   3  12   0       28.65       22.76      4.72 o 
   4  12   0        1.65       12.56      8.01 o 
   5  12   0       95.97       87.97     24.22 o 
   1  13   0      110.65      108.94      9.05 o 
   2  13   0      168.50      164.97      8.61 o 
   3  13   0        3.83        6.08     11.27 o 
   4  13   0        9.10        9.23      9.50 o 
   5  13   0        0.22       -0.67      7.30 o 
   0  14   0      793.65      812.53     21.39 o 
   1  14   0       95.18       86.83      7.27 o 
   2  14   0      122.01      109.60     37.18 o 
   3  14   0      234.55      230.40     21.47 o 
   4  14   0        0.01        7.58      6.40 o 
   1  15   0       10.77        8.50      5.87 o 
   2  15   0        9.72       13.78      7.65 o 
   1   0   1      159.14      145.61      3.14 o 
   2   0   1     2985.44     2927.35     15.51 o 
   3   0   1       39.08       33.67      2.56 o 
   4   0   1        1.67        3.81      2.30 o 
   5   0   1      520.62      514.85     11.98 o 
   6   0   1        0.00        2.39      3.39 o 
   7   0   1      170.59      177.83      7.36 o 
   8   0   1       45.40       23.22      5.82 o 
   9   0   1       17.27       16.84     10.97 o 
   1   1   1      592.81      542.23      2.19 o 
   2   1   1    12334.31    12815.68     46.07 o 
   3   1   1      576.36      592.17      5.17 o 
   4   1   1      815.79      808.83      7.80 o 
   5   1   1       78.29       76.14      3.20 o 
   6   1   1      152.83      144.60      3.82 o 
   7   1   1       91.76       82.63      3.84 o 
   8   1   1      233.75      225.14      5.65 o 
   9   1   1       33.41       38.29      7.39 o 
   0   2   1       44.71       42.30      1.25 o 
   1   2   1     4567.06     4656.94     18.11 o 
   2   2   1     1087.43     1020.46      3.69 o 
   3   2   1     1579.55     1601.68      7.93 o 
   4   2   1      901.06      886.61      7.83 o 
   5   2   1      100.01      101.20      3.44 o 
   6   2   1       56.79       55.00      3.02 o 
   7   2   1       51.46       43.99      3.11 o 
   8   2   1       29.69       27.45      5.71 o 
   9   2   1       11.10       12.23      3.26 o 
   0   3   1      131.21      128.04      2.32 o 
   1   3   1     2303.10     2311.84      7.09 o 
   2   3   1      800.99      772.50      4.55 o 
   3   3   1      944.70      980.73      6.66 o 
   4   3   1      671.74      616.98      7.20 o 
   5   3   1      298.32      294.29      5.51 o 
   6   3   1       21.41       20.80      2.65 o 
   7   3   1      231.51      228.24      5.68 o 
   8   3   1        5.94        8.11      3.74 o 
   9   3   1       86.16       84.21      5.97 o 
   0   4   1      143.89      127.65      3.78 o 
   1   4   1     2272.38     2326.73      8.25 o 
   2   4   1       56.97       54.86      1.35 o 
   3   4   1      929.61      927.08      6.65 o 
   4   4   1      311.14      303.85      5.48 o 
   5   4   1      756.41      737.61      8.88 o 
   6   4   1      322.67      310.77      6.03 o 
   7   4   1       45.27       52.45      4.18 o 
   8   4   1        4.81       10.96      3.85 o 
   0   5   1     2651.49     2703.76     14.44 o 
   1   5   1       67.95       71.69      1.20 o 
   2   5   1      230.25      280.37      2.88 o 
   3   5   1      556.14      537.66      4.69 o 
   4   5   1       14.82       16.16      1.71 o 
   5   5   1      140.10      129.80      3.95 o 
   6   5   1      163.38      156.94      4.71 o 
   7   5   1       71.83       88.82      5.24 o 
   8   5   1       83.70       84.78      5.73 o 
   0   6   1      131.97      134.24      3.12 o 
   1   6   1      832.39      840.41      5.21 o 
   2   6   1      572.79      596.83      4.01 o 
   3   6   1      102.94       96.53      2.07 o 
   4   6   1      582.49      575.96      7.02 o 
   5   6   1     1689.43     1686.07     13.14 o 
   6   6   1      174.29      165.59      5.60 o 
   7   6   1      151.26      137.05      6.39 o 
   8   6   1       65.21       69.28      5.14 o 
   0   7   1       98.31       91.65      2.63 o 
   1   7   1      452.46      496.20      4.65 o 
   2   7   1      542.74      539.38      4.28 o 
   3   7   1      796.04      843.90      9.54 o 
   4   7   1       54.22       53.37      2.05 o 
   5   7   1      423.56      394.98      6.46 o 
   6   7   1      138.32      142.39      6.76 o 
   7   7   1      136.75      148.67      6.68 o 
   8   7   1        6.71       13.99      4.04 o 
   0   8   1      246.46      218.91      4.88 o 
   1   8   1      147.50      127.50      2.22 o 
   2   8   1      129.63      116.77      2.10 o 
   3   8   1      578.06      573.74      6.17 o 
   4   8   1     1008.45      965.77     12.25 o 
   5   8   1      139.57      148.31      4.93 o 
   6   8   1      359.27      371.79      7.94 o 
   7   8   1        2.64        5.80      2.72 o 
   0   9   1      807.04      800.18     13.80 o 
   1   9   1      250.93      232.00      3.81 o 
   2   9   1     1021.31     1022.36      8.39 o 
   3   9   1      565.55      569.22      8.62 o 
   4   9   1      187.08      178.10      4.43 o 
   5   9   1       10.29       10.87      2.61 o 
   6   9   1       57.62       56.32      4.74 o 
   7   9   1        1.20        5.88      3.69 o 
   0  10   1       63.45       56.74      2.33 o 
   1  10   1     1771.99     1843.67     13.15 o 
   2  10   1      387.67      399.12      5.95 o 
   3  10   1      138.53      132.39      4.39 o 
   4  10   1      244.72      260.15      7.83 o 
   5  10   1      238.16      258.15     10.72 o 
   6  10   1       92.26       76.27     12.57 o 
   7  10   1      122.41      117.94     13.14 o 
   0  11   1      132.12      128.22     15.35 o 
   1  11   1        8.50       10.88      3.34 o 
   2  11   1       10.37       10.58      2.77 o 
   3  11   1      133.28      124.91      4.07 o 
   4  11   1       81.88       91.93      7.29 o 
   5  11   1        6.86        4.76      3.06 o 
   6  11   1      205.26      221.39     10.75 o 
   0  12   1      671.88      662.46     21.15 o 
   1  12   1       73.99       84.99      6.95 o 
   2  12   1      236.20      248.32      7.24 o 
   3  12   1      194.07      218.53      8.69 o 
   4  12   1      100.89      104.19     17.70 o 
   5  12   1       77.10       69.86     22.25 o 
   0  13   1       70.18       63.39      7.05 o 
   1  13   1      174.29      201.31      8.58 o 
   2  13   1       33.08       33.00      3.97 o 
   3  13   1       28.32       27.60      8.03 o 
   4  13   1        3.27        4.00      4.48 o 
   5  13   1        6.39        6.21      7.29 o 
   0  14   1        1.33        3.98      6.02 o 
   1  14   1       48.64       61.15      5.19 o 
   2  14   1        8.07        8.45      4.54 o 
   3  14   1        6.57        4.90      6.58 o 
   4  14   1       29.92       25.14     10.04 o 
   0  15   1        0.57        9.46      4.57 o 
   1  15   1        6.47        6.25      3.75 o 
   2  15   1      156.27      156.04     14.87 o 
   1   0   2       26.15       25.24      1.19 o 
   2   0   2     2731.52     2699.68     11.23 o 
   3   0   2     1729.73     1748.86     10.85 o 
   4   0   2      288.59      321.02      4.95 o 
   5   0   2      185.20      182.34      6.05 o 
   6   0   2      233.37      244.04      6.59 o 
   7   0   2       20.51       17.66      4.71 o 
   8   0   2        0.69        5.22      3.14 o 
   9   0   2       16.05       25.45     10.16 o 
   1   1   2     4495.68     4433.65     14.28 o 
   2   1   2    11650.36    12017.98     39.42 o 
   3   1   2     3384.86     3672.74     14.58 o 
   4   1   2     2748.07     2889.39     17.23 o 
   5   1   2      604.91      591.20      8.84 o 
   6   1   2      175.84      159.36      3.99 o 
   7   1   2      230.81      217.66      5.44 o 
   8   1   2        7.22        9.87      2.83 o 
   9   1   2       66.71       78.49      6.34 o 
   0   2   2      852.03      850.76      4.38 o 
   1   2   2      299.32      283.78      2.93 o 
   2   2   2     2057.84     2050.17      6.04 o 
   3   2   2     1282.41     1320.43      6.86 o 
   4   2   2      854.12      878.37      9.01 o 
   5   2   2      265.20      251.46      5.99 o 
   6   2   2       56.69       61.04      3.22 o 
   7   2   2       30.93       24.75      2.79 o 
   8   2   2        0.93        4.18      2.56 o 
   9   2   2       23.02       33.30      6.03 o 
   0   3   2     2163.36     2155.88     10.38 o 
   1   3   2       95.93       87.91      1.31 o 
   2   3   2     1562.21     1539.69      7.88 o 
   3   3   2      758.78      783.13      5.26 o 
   4   3   2     1656.31     1631.85     12.04 o 
   5   3   2       71.30       72.90      3.48 o 
   6   3   2       76.13       75.24      3.40 o 
   7   3   2       28.24       26.24      3.18 o 
   8   3   2       60.52       67.02      5.03 o 
   9   3   2       41.45       52.53      5.88 o 
   0   4   2        3.52        3.31      1.39 o 
   1   4   2        3.60        3.16      0.72 o 
   2   4   2      585.60      577.10      4.58 o 
   3   4   2       20.20       22.59      1.72 o 
   4   4   2        0.79        3.58      1.36 o 
   5   4   2      324.52      311.16      4.88 o 
   6   4   2      288.95      262.91      5.39 o 
   7   4   2       19.13       18.79      3.41 o 
   8   4   2      118.05      113.49      5.46 o 
   0   5   2      332.74      324.83      5.01 o 
   1   5   2     1866.21     1992.81      6.96 o 
   2   5   2       29.34       25.23      1.21 o 
   3   5   2      353.85      377.00      3.64 o 
   4   5   2      171.47      154.63      3.53 o 
   5   5   2      867.04      851.61      9.12 o 
   6   5   2      354.45      346.42      8.44 o 
   7   5   2       16.53       12.54      3.71 o 
   8   5   2        1.91        7.23      3.32 o 
   0   6   2      111.16      107.88      2.91 o 
   1   6   2      129.99      138.60      1.83 o 
   2   6   2      439.91      432.75      3.13 o 
   3   6   2       10.55       13.25      1.34 o 
   4   6   2      508.88      486.55      6.60 o 
   5   6   2      125.95      111.98      3.06 o 
   6   6   2       73.35       70.71      3.85 o 
   7   6   2      193.41      181.91      6.63 o 
   8   6   2       90.44      116.15      7.40 o 
   0   7   2      121.01      129.03      3.13 o 
   1   7   2       97.93       95.25      1.75 o 
   2   7   2     1067.21     1084.95      7.44 o 
   3   7   2       88.13       85.06      3.15 o 
   4   7   2      299.19      276.97      4.13 o 
   5   7   2      191.38      197.84      5.79 o 
   6   7   2       22.48       25.00      4.46 o 
   7   7   2       49.31       40.61      4.37 o 
   8   7   2       37.12       36.03      4.00 o 
   0   8   2        0.04        4.20      1.68 o 
   1   8   2       32.12       35.14      1.38 o 
   2   8   2      256.43      254.12      3.35 o 
   3   8   2      230.44      220.96      5.73 o 
   4   8   2        4.10        7.03      1.58 o 
   5   8   2      273.53      284.78      7.12 o 
   6   8   2       89.91       88.02      5.19 o 
   7   8   2       25.78       20.52      3.98 o 
   0   9   2        7.66        6.10      1.76 o 
   1   9   2       82.43       79.94      1.88 o 
   2   9   2       53.18       50.82      2.22 o 
   3   9   2      414.26      430.33      4.78 o 
   4   9   2      318.51      320.63      6.03 o 
   5   9   2      280.21      267.80      7.10 o 
   6   9   2      153.13      155.03      5.61 o 
   7   9   2      156.05      135.96      8.68 o 
   0  10   2     1785.60     1821.48     41.73 o 
   1  10   2       35.75       34.50      2.61 o 
   2  10   2       77.92       80.79      2.73 o 
   3  10   2       41.13       34.75      2.72 o 
   4  10   2      293.58      284.04      6.85 o 
   5  10   2       82.14       94.58      6.51 o 
   6  10   2       79.82       84.29     10.93 o 
   7  10   2       16.60       12.18      4.41 o 
   0  11   2      306.34      320.83     11.74 o 
   1  11   2      424.22      420.96     12.37 o 
   2  11   2      346.25      338.72      6.82 o 
   3  11   2      272.47      278.99      7.58 o 
   4  11   2      184.67      177.01      7.71 o 
   5  11   2       82.88       87.94      6.44 o 
   6  11   2      124.02      126.49     11.47 o 
   0  12   2       73.67       92.21     12.74 o 
   1  12   2      240.60      235.96      7.92 o 
   2  12   2      150.80      145.13      6.14 o 
   3  12   2      247.36      236.11      9.50 o 
   4  12   2      176.94      183.33     13.45 o 
   5  12   2        1.05        1.97      6.16 o 
   0  13   2      119.60      119.77      8.06 o 
   1  13   2      289.97      294.65      9.85 o 
   2  13   2       66.90       65.59      4.87 o 
   3  13   2      245.53      241.19     15.17 o 
   4  13   2       99.70      118.60     12.84 o 
   5  13   2      128.02      134.58     27.44 o 
   0  14   2       36.37       45.64      6.99 o 
   1  14   2       11.42       13.39      3.15 o 
   2  14   2      107.10       93.05      8.27 o 
   3  14   2       94.88       90.23     13.00 o 
   4  14   2       28.89       23.64      8.52 o 
   0  15   2       14.86       11.11      4.35 o 
   1  15   2       57.33       57.84      7.87 o 
   2  15   2       94.52      107.30     21.77 o 
   1   0   3     2229.64     2229.75     14.24 o 
   2   0   3     1085.69     1022.37      8.35 o 
   3   0   3      373.74      360.39      4.08 o 
   4   0   3      226.01      187.83      3.98 o 
   5   0   3     1207.22     1181.44     27.51 o 
   6   0   3       31.48       40.85      4.82 o 
   7   0   3      126.86      122.44      5.70 o 
   8   0   3       99.42       90.58      7.59 o 
   9   0   3        5.00        7.82      4.36 o 
   0   1   3      233.67      220.90      2.00 o 
   1   1   3     5192.69     5352.58     22.99 o 
   2   1   3      153.65      166.71      1.80 o 
   3   1   3      145.10      153.94      3.08 o 
   4   1   3      244.22      257.81      5.47 o 
   5   1   3       13.87       16.48      2.27 o 
   6   1   3       94.88       77.72      3.39 o 
   7   1   3       97.46       88.27      4.23 o 
   8   1   3       27.48       24.88      4.28 o 
   9   1   3        3.14       15.28      4.51 o 
   0   2   3     7993.02     8355.21     31.11 o 
   1   2   3     2359.90     2498.47      7.06 o 
   2   2   3      374.77      352.97      3.54 o 
   3   2   3      180.69      185.21      2.98 o 
   4   2   3     1008.10      971.22     11.52 o 
   5   2   3      243.48      240.63      5.11 o 
   6   2   3      155.03      139.29      4.12 o 
   7   2   3       87.48       88.04      3.51 o 
   8   2   3        7.71        3.92      2.73 o 
   9   2   3       94.92       79.57      7.29 o 
   0   3   3      207.24      210.93      2.52 o 
   1   3   3     1831.53     1834.20      7.08 o 
   2   3   3      527.86      533.25      4.22 o 
   3   3   3     2533.42     2654.30     21.92 o 
   4   3   3        6.87        7.27      1.44 o 
   5   3   3       44.91       48.31      2.55 o 
   6   3   3      143.84      148.21      4.23 o 
   7   3   3       29.84       35.91      3.94 o 
   8   3   3       60.32       59.69      4.74 o 
   0   4   3      138.28      140.63      1.78 o 
   1   4   3      658.81      639.78      2.93 o 
   2   4   3      867.85      913.83      5.47 o 
   3   4   3      102.09      110.66      2.62 o 
   4   4   3     1288.04     1308.41     14.96 o 
   5   4   3      607.77      595.64      7.15 o 
   6   4   3      603.37      592.30      8.33 o 
   7   4   3       27.97       25.28      3.49 o 
   8   4   3      249.10      235.57      6.96 o 
   0   5   3      489.84      515.52      7.07 o 
   1   5   3      626.38      633.59      3.23 o 
   2   5   3      654.47      719.22      5.39 o 
   3   5   3        0.71        2.27      1.03 o 
   4   5   3       14.11       14.73      1.10 o 
   5   5   3      466.54      448.18      4.59 o 
   6   5   3      233.60      238.26      6.34 o 
   7   5   3        7.94        9.26      2.75 o 
   8   5   3       44.55       46.30      5.87 o 
   0   6   3      684.32      669.70     10.95 o 
   1   6   3      645.21      640.75      4.21 o 
   2   6   3      936.09      997.22      7.17 o 
   3   6   3      407.49      433.27      5.51 o 
   4   6   3      327.50      305.74      6.45 o 
   5   6   3       10.83       10.96      3.00 o 
   6   6   3      205.15      200.77      6.29 o 
   7   6   3      330.34      310.04      6.89 o 
   8   6   3      320.75      333.46      9.33 o 
   0   7   3      176.84      209.55      4.28 o 
   1   7   3      345.10      354.78      3.57 o 
   2   7   3      354.46      373.87      3.90 o 
   3   7   3      320.11      315.55      4.97 o 
   4   7   3       15.57       14.57      2.58 o 
   5   7   3      280.51      274.93      6.21 o 
   6   7   3       97.71       94.98      4.46 o 
   7   7   3       55.26       56.21      5.00 o 
   8   7   3       67.59       69.10      5.89 o 
   0   8   3      115.08      103.73      3.70 o 
   1   8   3      189.32      169.54      2.80 o 
   2   8   3       15.22       19.56      1.13 o 
   3   8   3       81.14       77.24      2.41 o 
   4   8   3      350.86      334.80      6.26 o 
   5   8   3      419.91      412.01      8.41 o 
   6   8   3       76.93       86.03      6.80 o 
   7   8   3      247.04      233.75      9.16 o 
   0   9   3       30.08       34.29      3.15 o 
   1   9   3      119.27      111.66      2.96 o 
   2   9   3       44.91       49.53      2.14 o 
   3   9   3      188.38      191.22      3.44 o 
   4   9   3       77.57       78.22      4.01 o 
   5   9   3      195.27      199.06      5.22 o 
   6   9   3       75.81       78.77      5.71 o 
   7   9   3      204.58      198.17      9.08 o 
   0  10   3      764.87      773.85     14.38 o 
   1  10   3       86.16       93.64      3.96 o 
   2  10   3       53.50       49.46      2.52 o 
   3  10   3       75.62       73.05      3.18 o 
   4  10   3      131.04      124.87      5.17 o 
   5  10   3       42.14       42.45      4.70 o 
   6  10   3       95.28       95.46      7.56 o 
   7  10   3        1.22        5.97      3.38 o 
   0  11   3      159.60      163.12      9.44 o 
   1  11   3       45.93       44.73      3.44 o 
   2  11   3      683.74      652.30     21.01 o 
   3  11   3        5.33        9.90      3.37 o 
   4  11   3      217.23      230.22      7.21 o 
   5  11   3       14.84       10.32      3.63 o 
   6  11   3       77.91      101.49     11.73 o 
   0  12   3      798.79      820.37     25.59 o 
   1  12   3       61.10       66.22      5.29 o 
   2  12   3      182.50      195.11      6.73 o 
   3  12   3       12.05       17.52      5.23 o 
   4  12   3       96.34      118.60     26.91 o 
   5  12   3       24.19       21.27     12.66 o 
   0  13   3      218.95      215.52     13.04 o 
   1  13   3       20.80       15.55      4.22 o 
   2  13   3       90.48      117.63     15.74 o 
   3  13   3       92.24      102.60      8.23 o 
   4  13   3       18.12       10.85      6.09 o 
   5  13   3      103.34      119.92     16.57 o 
   0  14   3        3.64        4.44      5.16 o 
   1  14   3      139.34      142.25      8.99 o 
   2  14   3        8.28        9.22      3.32 o 
   3  14   3       79.78       99.23     13.59 o 
   4  14   3       37.66       43.31     14.92 o 
   0  15   3        4.37       14.85      5.04 o 
   1  15   3       59.38       74.39     11.32 o 
   2  15   3      123.59      138.65     15.02 o 
   0   0   4     6964.95     7039.57     58.91 o 
   1   0   4     1545.36     1519.76      7.97 o 
   2   0   4      462.66      429.95      4.63 o 
   3   0   4      136.54      132.84      3.73 o 
   4   0   4     2143.63     2247.01     25.93 o 
   5   0   4      137.79      131.86      6.80 o 
   6   0   4      206.89      216.74      6.60 o 
   7   0   4        7.88        8.07      3.12 o 
   8   0   4      202.04      181.43      9.63 o 
   9   0   4      120.73      133.67     10.38 o 
   0   1   4     4013.30     4111.64     13.82 o 
   1   1   4     5755.51     5814.84     23.55 o 
   2   1   4       65.39       63.64      1.40 o 
   3   1   4      485.74      479.75      5.04 o 
   4   1   4      176.26      187.83      4.27 o 
   5   1   4      306.10      297.53      5.09 o 
   6   1   4       27.01       22.10      2.91 o 
   7   1   4       68.45       65.56      3.32 o 
   8   1   4       71.55       72.38      4.57 o 
   9   1   4       38.60       32.84      4.92 o 
   0   2   4     2014.00     1867.51     13.55 o 
   1   2   4     1522.47     1475.63      5.67 o 
   2   2   4      544.25      529.68      3.62 o 
   3   2   4     1544.16     1628.49     15.13 o 
   4   2   4      407.29      409.75      6.54 o 
   5   2   4      448.00      471.73      7.44 o 
   6   2   4      179.91      177.03      4.99 o 
   7   2   4       81.36       80.09      5.05 o 
   8   2   4       12.29       15.01      3.00 o 
   9   2   4       49.19       51.86      5.94 o 
   0   3   4      970.02      961.61     11.59 o 
   1   3   4      103.53      103.90      1.41 o 
   2   3   4      635.80      654.26      4.12 o 
   3   3   4      251.15      288.48      3.92 o 
   4   3   4       43.43       41.12      2.54 o 
   5   3   4       56.27       56.92      2.29 o 
   6   3   4       27.47       22.27      2.60 o 
   7   3   4       21.55       16.08      3.45 o 
   8   3   4      171.76      187.42      5.61 o 
   0   4   4      780.68      809.69      7.34 o 
   1   4   4     1659.59     1884.03      7.14 o 
   2   4   4     1227.73     1289.65      6.12 o 
   3   4   4      249.61      252.13      4.57 o 
   4   4   4      627.96      595.34      9.32 o 
   5   4   4      728.52      702.79      8.24 o 
   6   4   4       64.07       64.67      4.33 o 
   7   4   4       28.03       24.35      4.42 o 
   8   4   4       43.62       35.18      4.55 o 
   0   5   4      463.73      518.12      7.36 o 
   1   5   4     2606.85     2820.99     10.25 o 
   2   5   4      869.50      984.59      5.86 o 
   3   5   4       12.68       14.26      2.24 o 
   4   5   4      422.03      429.19      7.62 o 
   5   5   4      738.99      744.29      9.24 o 
   6   5   4      433.20      419.30      8.63 o 
   7   5   4       43.66       43.34      4.35 o 
   8   5   4       36.16       31.66      4.49 o 
   0   6   4     1819.63     2136.36     16.25 o 
   1   6   4      976.33     1080.71      5.97 o 
   2   6   4      751.48      797.79      7.53 o 
   3   6   4      619.61      639.96     11.25 o 
   4   6   4      438.19      405.90      7.23 o 
   5   6   4      676.31      707.49     10.37 o 
   6   6   4      333.00      327.45      7.90 o 
   7   6   4      317.85      288.02      7.15 o 
   8   6   4       18.03       21.88      4.38 o 
   0   7   4       13.61       22.35      2.45 o 
   1   7   4      438.96      471.09      4.11 o 
   2   7   4      178.30      187.58      2.76 o 
   3   7   4       40.07       43.17      2.18 o 
   4   7   4      166.19      168.71      4.48 o 
   5   7   4      139.55      143.39      4.93 o 
   6   7   4        5.86        7.59      2.81 o 
   7   7   4      299.69      313.75      8.77 o 
   8   7   4       64.68       75.76      6.32 o 
   0   8   4      618.35      642.85     12.14 o 
   1   8   4      137.34      150.78      2.73 o 
   2   8   4      101.14       97.35      1.93 o 
   3   8   4      221.00      219.45      4.58 o 
   4   8   4      142.50      140.42      4.14 o 
   5   8   4       85.87       85.27      4.14 o 
   6   8   4      191.18      187.93      7.44 o 
   7   8   4       82.92       75.79      5.76 o 
   0   9   4      300.16      302.32      7.43 o 
   1   9   4      116.68      105.29      3.13 o 
   2   9   4      143.22      148.00      3.00 o 
   3   9   4      243.79      222.52      3.99 o 
   4   9   4       15.56       18.37      2.87 o 
   5   9   4       67.14       66.74      3.59 o 
   6   9   4      144.12      152.93      6.77 o 
   7   9   4       15.75       15.84      3.86 o 
   0  10   4      312.79      331.70      7.10 o 
   1  10   4      765.09      734.82      8.50 o 
   2  10   4       38.62       40.58      3.05 o 
   3  10   4       38.94       34.80      2.71 o 
   4  10   4       17.77       17.63      3.28 o 
   5  10   4       51.34       58.69      4.63 o 
   6  10   4       43.29       40.15      5.28 o 
   0  11   4       88.29       93.00      6.61 o 
   1  11   4        8.20        6.17      2.19 o 
   2  11   4      327.84      326.92      8.41 o 
   3  11   4        0.66        6.68      3.39 o 
   4  11   4       31.78       31.03      4.33 o 
   5  11   4       24.25       25.02      6.64 o 
   6  11   4       42.20       39.13      5.84 o 
   0  12   4      402.72      384.60     16.18 o 
   1  12   4      331.62      337.06      9.44 o 
   2  12   4      189.01      182.11      6.55 o 
   3  12   4       59.79       55.79      6.59 o 
   4  12   4       95.28       97.87     12.30 o 
   5  12   4        4.13       11.21      5.40 o 
   0  13   4       44.07       47.91      9.39 o 
   1  13   4      113.80      121.06      6.55 o 
   2  13   4      221.01      239.40      9.27 o 
   3  13   4        0.81        4.17      3.25 o 
   4  13   4        6.47        6.07      4.60 o 
   5  13   4       13.88       18.78      7.77 o 
   0  14   4       21.26       18.74      6.16 o 
   1  14   4       59.83       77.74     14.35 o 
   2  14   4       53.66       82.45     13.49 o 
   3  14   4       73.28       95.37     15.90 o 
   0  15   4       23.21       16.27      4.47 o 
   1  15   4       34.45       33.76      6.61 o 
   2  15   4       29.71       32.77      5.72 o 
   1   0   5      319.89      296.93      4.61 o 
   2   0   5      335.50      328.59      3.17 o 
   3   0   5      313.64      314.99      4.70 o 
   4   0   5      346.70      353.52      6.03 o 
   5   0   5       19.59       19.35      4.13 o 
   6   0   5        0.45        4.90      2.92 o 
   7   0   5       23.15       24.29      4.65 o 
   8   0   5       35.07       40.52      7.03 o 
   9   0   5       77.28       86.15      8.69 o 
   0   1   5     2444.13     2462.16     13.50 o 
   1   1   5       84.70       82.05      1.70 o 
   2   1   5     2374.13     2418.59      7.80 o 
   3   1   5      301.08      321.52      3.79 o 
   4   1   5       63.50       66.68      3.31 o 
   5   1   5       85.20       79.46      3.03 o 
   6   1   5      194.83      167.85      4.73 o 
   7   1   5      438.89      383.88      7.83 o 
   8   1   5      114.85       97.67      5.77 o 
   9   1   5       17.85       18.71      4.59 o 
   0   2   5     6077.79     6203.17     20.45 o 
   1   2   5      451.91      459.56      3.60 o 
   2   2   5      129.20      126.87      2.32 o 
   3   2   5      359.31      373.69      3.52 o 
   4   2   5      468.12      472.63      5.05 o 
   5   2   5      181.06      174.32      3.83 o 
   6   2   5      326.25      312.72      6.04 o 
   7   2   5      123.00      126.33      5.35 o 
   8   2   5      135.77      117.61      5.16 o 
   0   3   5     5652.70     6111.33     29.61 o 
   1   3   5      265.44      268.32      2.22 o 
   2   3   5     6740.21     7484.07     27.68 o 
   3   3   5      208.80      237.92      5.38 o 
   4   3   5      144.77      160.67      3.54 o 
   5   3   5        2.16        4.33      1.49 o 
   6   3   5      155.66      148.10      4.51 o 
   7   3   5       56.11       53.14      4.58 o 
   8   3   5       84.65       94.62      4.68 o 
   0   4   5       14.51       15.54      1.60 o 
   1   4   5     4304.68     4750.71     17.27 o 
   2   4   5       69.20       72.78      2.17 o 
   3   4   5      143.97      131.14      3.61 o 
   4   4   5       29.26       25.94      3.05 o 
   5   4   5      723.72      688.71      9.69 o 
   6   4   5       12.50       15.40      3.32 o 
   7   4   5       11.10       11.05      3.33 o 
   8   4   5       43.53       44.31      4.29 o 
   0   5   5      886.64      954.05      6.76 o 
   1   5   5     1347.82     1480.55      7.26 o 
   2   5   5      174.97      203.57      2.84 o 
   3   5   5      857.44      958.18      9.08 o 
   4   5   5      162.42      163.42      4.76 o 
   5   5   5      224.30      218.20      5.26 o 
   6   5   5      259.35      246.67      6.60 o 
   7   5   5      105.93      110.33      5.28 o 
   8   5   5       23.72       22.70      4.80 o 
   0   6   5      628.86      740.83      5.56 o 
   1   6   5      363.76      384.83      3.39 o 
   2   6   5      449.81      495.61      4.91 o 
   3   6   5      330.28      329.47      5.67 o 
   4   6   5       73.51       68.71      3.85 o 
   5   6   5      170.57      168.70      5.20 o 
   6   6   5        4.71        6.07      3.15 o 
   7   6   5       68.70       77.46      5.69 o 
   8   6   5       29.97       40.38      5.15 o 
   0   7   5      533.21      493.49      7.70 o 
   1   7   5     1480.06     1590.20     11.61 o 
   2   7   5      885.24      919.47      9.75 o 
   3   7   5        5.56        7.51      2.39 o 
   4   7   5       91.94       93.69      4.24 o 
   5   7   5       12.77       11.41      2.90 o 
   6   7   5      201.32      206.81      6.97 o 
   7   7   5       41.24       46.63      4.93 o 
   8   7   5       30.69       30.05      4.45 o 
   0   8   5      557.31      589.20     11.49 o 
   1   8   5       21.46       20.24      1.80 o 
   2   8   5      195.31      199.42      3.02 o 
   3   8   5        1.12        8.03      2.31 o 
   4   8   5      105.87       96.17      4.20 o 
   5   8   5       88.32       94.60      4.27 o 
   6   8   5       12.57       20.95      3.11 o 
   7   8   5       14.09       14.62      3.25 o 
   0   9   5      188.23      187.09      4.92 o 
   1   9   5      344.97      367.47      6.47 o 
   2   9   5      184.77      204.16      6.18 o 
   3   9   5      235.44      238.59      5.93 o 
   4   9   5      113.42      130.32      4.08 o 
   5   9   5       32.11       45.38      3.87 o 
   6   9   5       37.14       33.33      4.48 o 
   7   9   5       52.67       58.87      5.47 o 
   0  10   5       62.87       60.59      5.22 o 
   1  10   5       47.01       54.15      3.95 o 
   2  10   5      548.06      534.21      7.49 o 
   3  10   5       39.26       44.43      3.17 o 
   4  10   5       47.03       46.73      4.08 o 
   5  10   5      281.66      311.69      6.10 o 
   6  10   5        2.46        2.47      3.52 o 
   0  11   5       55.54       50.60      7.54 o 
   1  11   5       27.45       27.26      2.91 o 
   2  11   5        2.92        1.72      1.47 o 
   3  11   5        7.72       11.09      3.42 o 
   4  11   5      138.12      123.89      6.94 o 
   5  11   5       42.20       45.48      6.94 o 
   6  11   5      140.38      152.09      8.72 o 
   0  12   5       44.53       53.10     10.85 o 
   1  12   5       79.95       78.32      7.36 o 
   2  12   5       33.49       44.13      6.75 o 
   3  12   5       31.14       25.95      4.52 o 
   4  12   5       60.60       62.54      7.14 o 
   5  12   5        0.34        7.03      9.05 o 
   0  13   5      116.31      129.15     14.62 o 
   1  13   5      147.27      143.83     10.05 o 
   2  13   5      451.52      511.08     11.10 o 
   3  13   5       57.26       51.41      6.99 o 
   4  13   5       31.95       23.36      8.52 o 
   0  14   5        1.03        1.23      4.30 o 
   1  14   5      127.44      143.73      7.77 o 
   2  14   5       12.28       11.65      3.91 o 
   3  14   5      105.45      120.80     14.56 o 
   0  15   5      111.61       88.41     12.52 o 
   1  15   5      174.20      196.86     14.70 o 
   2  15   5        2.23        5.10      4.35 o 
   0   0   6     2127.94     2178.92     17.27 o 
   1   0   6      385.08      396.27      3.80 o 
   2   0   6       21.06       17.03      1.86 o 
   3   0   6      807.16      831.13     10.24 o 
   4   0   6     2108.52     2209.40     23.76 o 
   5   0   6        4.06        4.43      3.28 o 
   6   0   6     1901.74     1865.97     31.89 o 
   7   0   6        6.20        9.33      3.39 o 
   8   0   6       36.24       43.24      8.56 o 
   0   1   6      384.22      392.15      5.38 o 
   1   1   6      247.06      239.58      2.02 o 
   2   1   6      120.44      121.93      2.05 o 
   3   1   6      826.88      841.92      8.26 o 
   4   1   6      118.15      114.75      3.94 o 
   5   1   6      183.41      186.90      4.85 o 
   6   1   6      147.47      136.47      3.84 o 
   7   1   6      123.80      122.95      5.88 o 
   8   1   6      251.54      236.38      7.69 o 
   0   2   6      598.06      545.99      5.96 o 
   1   2   6      487.16      471.42      3.57 o 
   2   2   6     1078.39     1125.72      6.09 o 
   3   2   6      301.84      310.79      4.94 o 
   4   2   6      400.25      419.05      7.60 o 
   5   2   6      720.52      730.55      9.86 o 
   6   2   6       20.17       21.60      2.55 o 
   7   2   6       63.84       58.63      5.04 o 
   8   2   6      101.34      103.04      4.87 o 
   0   3   6      234.56      227.08      3.66 o 
   1   3   6      760.35      785.17      4.19 o 
   2   3   6      792.59      857.20      6.49 o 
   3   3   6      473.54      474.62      8.20 o 
   4   3   6       84.66       79.00      3.90 o 
   5   3   6       27.79       25.83      2.35 o 
   6   3   6      321.24      298.21      6.54 o 
   7   3   6      247.46      233.23      6.96 o 
   8   3   6       76.71       80.08      4.38 o 
   0   4   6      308.66      308.98      3.73 o 
   1   4   6      226.83      240.71      2.42 o 
   2   4   6       50.06       49.46      1.08 o 
   3   4   6      377.04      385.74      5.67 o 
   4   4   6      338.47      317.22      6.70 o 
   5   4   6      121.28      133.93      5.27 o 
   6   4   6       68.20       74.53      4.56 o 
   7   4   6      376.68      364.93      7.65 o 
   8   4   6       36.03       43.98      4.73 o 
   0   5   6      327.51      342.87      8.02 o 
   1   5   6     2326.34     2596.56     13.66 o 
   2   5   6      257.65      266.34      2.52 o 
   3   5   6       14.41       20.88      2.99 o 
   4   5   6      120.28      134.01      4.43 o 
   5   5   6      539.69      544.77     11.32 o 
   6   5   6       37.47       35.30      4.83 o 
   7   5   6       20.86       19.84      4.38 o 
   8   5   6        6.63        8.91      2.73 o 
   0   6   6      523.24      557.28      7.41 o 
   1   6   6      122.00      124.12      2.28 o 
   2   6   6      465.41      502.25      4.63 o 
   3   6   6      113.94      118.41      3.84 o 
   4   6   6      227.60      214.67      5.07 o 
   5   6   6      158.57      159.16      5.15 o 
   6   6   6      251.77      245.61      6.70 o 
   7   6   6      344.22      347.95      8.06 o 
   8   6   6      326.95      330.12      9.26 o 
   0   7   6      220.78      271.41      6.35 o 
   1   7   6       83.57       75.63      1.67 o 
   2   7   6      199.96      210.61      3.19 o 
   3   7   6      117.15      115.71      3.72 o 
   4   7   6      123.37      114.57      4.11 o 
   5   7   6       98.95       91.60      4.12 o 
   6   7   6      157.05      164.03      5.44 o 
   7   7   6      198.13      190.25      7.11 o 
   0   8   6        4.12        1.56      3.71 o 
   1   8   6      180.37      176.39      3.53 o 
   2   8   6      288.59      276.06      4.68 o 
   3   8   6       10.00        9.05      2.00 o 
   4   8   6       40.14       52.12      3.52 o 
   5   8   6      128.66      138.55      5.00 o 
   6   8   6       76.89       78.29      4.03 o 
   7   8   6       78.76       76.06      8.17 o 
   0   9   6       61.27       58.47      5.01 o 
   1   9   6      367.29      348.34      4.54 o 
   2   9   6      342.06      322.76      5.49 o 
   3   9   6      156.16      156.12      3.98 o 
   4   9   6      339.33      325.95      7.67 o 
   5   9   6       79.42       81.71      4.90 o 
   6   9   6       92.94       93.44      6.71 o 
   7   9   6      377.83      408.86     16.36 o 
   0  10   6       23.94       35.68      4.00 o 
   1  10   6       60.83       56.01      4.12 o 
   2  10   6       14.99       12.74      2.18 o 
   3  10   6      314.65      299.54      7.21 o 
   4  10   6      109.71      115.03      4.74 o 
   5  10   6       57.49       59.25      4.07 o 
   6  10   6      168.91      180.43      8.09 o 
   0  11   6      438.10      403.32     21.41 o 
   1  11   6       64.16       48.12      4.14 o 
   2  11   6       47.54       45.46      4.12 o 
   3  11   6      488.31      496.11     11.44 o 
   4  11   6       25.18       25.07      4.31 o 
   5  11   6      171.75      170.53      9.02 o 
   6  11   6       67.10       74.43      7.98 o 
   0  12   6      204.11      204.82     16.49 o 
   1  12   6       62.20       61.61      7.01 o 
   2  12   6        5.94        4.37      3.03 o 
   3  12   6        2.80        9.20      3.84 o 
   4  12   6       16.74       23.99      4.47 o 
   5  12   6      120.07      114.31     15.00 o 
   0  13   6       52.76       41.76     10.92 o 
   1  13   6        4.89        5.51      2.59 o 
   2  13   6       63.95       61.83      7.85 o 
   3  13   6        9.70       11.60      4.83 o 
   4  13   6       73.28       80.73     23.48 o 
   0  14   6       14.00       11.94      5.11 o 
   1  14   6       44.57       52.11      7.89 o 
   2  14   6        9.54       12.33      4.15 o 
   3  14   6       81.89       91.38      9.11 o 
   0  15   6        6.55        1.33      6.63 o 
   1  15   6       94.28      114.94     10.73 o 
   1   0   7      444.11      408.65      3.83 o 
   2   0   7      165.70      162.87      3.44 o 
   3   0   7      116.35      128.75      3.58 o 
   4   0   7      246.43      261.09      6.03 o 
   5   0   7      191.44      214.23      7.58 o 
   6   0   7      391.70      356.58     17.23 o 
   7   0   7      209.97      207.05      7.26 o 
   8   0   7      106.29      110.42      8.19 o 
   0   1   7     1242.34     1273.57      9.35 o 
   1   1   7      601.37      571.50      4.70 o 
   2   1   7       18.20       22.87      1.83 o 
   3   1   7      253.41      261.85      3.40 o 
   4   1   7     1009.40     1043.95     13.49 o 
   5   1   7      692.44      691.38      8.83 o 
   6   1   7      574.29      568.87      8.59 o 
   7   1   7        1.95        6.01      2.29 o 
   8   1   7      156.50      147.90      7.14 o 
   0   2   7        0.62        1.32      1.53 o 
   1   2   7      539.95      563.15      4.01 o 
   2   2   7      690.66      716.01      5.22 o 
   3   2   7       61.70       61.53      1.96 o 
   4   2   7      365.99      390.21      5.83 o 
   5   2   7      163.01      148.91      6.14 o 
   6   2   7       51.38       52.06      3.36 o 
   7   2   7      275.48      268.54      6.59 o 
   8   2   7       86.42       84.69      5.79 o 
   0   3   7      417.06      407.39      5.15 o 
   1   3   7      204.55      214.71      2.45 o 
   2   3   7     2756.19     2904.13     17.47 o 
   3   3   7      166.13      181.37      4.70 o 
   4   3   7      215.65      216.51      5.28 o 
   5   3   7      132.25      134.31      3.81 o 
   6   3   7      307.94      307.03      7.91 o 
   7   3   7       53.72       60.46      5.14 o 
   8   3   7       51.52       52.20      4.65 o 
   0   4   7       71.05       72.96      2.33 o 
   1   4   7       91.32       95.25      1.80 o 
   2   4   7       23.50       33.66      1.38 o 
   3   4   7     1779.84     1926.94     17.05 o 
   4   4   7      252.49      243.22      5.86 o 
   5   4   7      278.49      286.74      6.13 o 
   6   4   7      464.78      465.81      9.74 o 
   7   4   7      156.93      154.04      6.60 o 
   8   4   7        8.63        6.80      3.25 o 
   0   5   7      305.78      336.45      5.77 o 
   1   5   7      274.30      270.74      2.93 o 
   2   5   7      293.96      307.05      3.70 o 
   3   5   7      457.38      481.05      7.85 o 
   4   5   7      282.33      287.47      5.95 o 
   5   5   7       81.16       78.32      4.33 o 
   6   5   7      273.56      256.34      6.80 o 
   7   5   7      363.05      354.79      7.40 o 
   8   5   7       44.70       40.23      5.26 o 
   0   6   7      148.57      176.01      4.54 o 
   1   6   7       34.84       35.74      1.98 o 
   2   6   7      125.39      139.56      2.60 o 
   3   6   7      378.89      364.91      6.57 o 
   4   6   7      159.76      154.85      4.34 o 
   5   6   7      388.32      391.55      7.16 o 
   6   6   7      228.78      214.51      6.25 o 
   7   6   7      176.18      173.30      7.02 o 
   8   6   7       32.32       30.81      4.96 o 
   0   7   7      450.47      403.66      7.10 o 
   1   7   7       52.16       50.60      1.60 o 
   2   7   7       50.12       48.36      1.71 o 
   3   7   7        6.12       11.11      2.15 o 
   4   7   7       32.37       32.33      3.15 o 
   5   7   7       14.71       22.56      3.38 o 
   6   7   7      273.11      274.34      6.83 o 
   7   7   7       54.46       52.66      5.81 o 
   0   8   7      549.51      546.77     12.78 o 
   1   8   7      249.79      240.15      5.29 o 
   2   8   7      133.83      125.91      2.31 o 
   3   8   7      220.01      223.70      6.43 o 
   4   8   7      756.88      720.36     10.19 o 
   5   8   7      157.18      156.72      5.44 o 
   6   8   7       64.80       68.65      4.28 o 
   7   8   7       23.35       30.16      5.10 o 
   0   9   7      178.84      174.70      6.44 o 
   1   9   7       31.03       30.19      1.62 o 
   2   9   7      147.52      145.96      4.19 o 
   3   9   7       38.40       48.77      3.51 o 
   4   9   7      323.74      324.88      8.67 o 
   5   9   7       20.06       14.73      3.39 o 
   6   9   7      208.70      224.79      9.24 o 
   7   9   7       50.79       67.56      6.31 o 
   0  10   7       39.01       37.39      4.56 o 
   1  10   7      163.82      138.83      4.98 o 
   2  10   7      156.88      155.65      5.56 o 
   3  10   7      323.69      293.16      9.50 o 
   4  10   7      170.33      166.09      5.52 o 
   5  10   7      183.42      168.74      6.20 o 
   6  10   7       52.63       63.97      5.37 o 
   0  11   7      113.81       93.37      5.28 o 
   1  11   7      274.31      261.90      6.22 o 
   2  11   7       17.77       17.66      3.73 o 
   3  11   7       89.10       98.67     10.26 o 
   4  11   7       10.12       10.93      3.98 o 
   5  11   7      170.88      171.55      9.58 o 
   6  11   7       39.93       50.86     11.24 o 
   0  12   7       27.14       14.96      6.04 o 
   1  12   7       46.91       38.93      6.70 o 
   2  12   7       24.97       20.62      5.15 o 
   3  12   7      223.68      215.26      7.68 o 
   4  12   7       33.08       28.57      4.90 o 
   5  12   7       25.30       32.57      8.69 o 
   0  13   7       13.50       17.06      5.63 o 
   1  13   7       52.81       69.55     13.64 o 
   2  13   7      155.77      178.84     14.73 o 
   3  13   7        5.51       12.30      5.04 o 
   4  13   7       38.62       28.89     13.19 o 
   0  14   7        0.13        0.69      4.03 o 
   1  14   7      100.40       89.26      9.41 o 
   2  14   7       17.98       18.61      7.51 o 
   3  14   7       69.69       85.39     11.90 o 
   0  15   7      449.43      513.00     43.77 o 
   1  15   7      208.38      232.91     18.12 o 
   0   0   8     1541.24     1587.05     12.55 o 
   1   0   8      308.68      346.45      4.14 o 
   2   0   8       29.27       29.55      2.82 o 
   3   0   8      511.74      521.52      6.39 o 
   4   0   8      338.34      350.14      7.31 o 
   5   0   8       98.70      106.46      5.47 o 
   6   0   8      771.30      744.09     14.74 o 
   7   0   8      227.63      210.51     10.33 o 
   8   0   8       15.66       13.71      5.84 o 
   0   1   8     1071.04     1142.70     10.87 o 
   1   1   8      253.53      244.29      2.53 o 
   2   1   8     1162.19     1258.87      7.36 o 
   3   1   8      611.70      619.04      6.15 o 
   4   1   8        9.78        9.36      2.20 o 
   5   1   8      121.85      124.91      4.55 o 
   6   1   8      486.71      488.82      8.54 o 
   7   1   8      477.67      460.37      8.87 o 
   8   1   8      146.56      123.38      6.60 o 
   0   2   8       49.60       42.77      2.67 o 
   1   2   8       84.95       82.56      2.02 o 
   2   2   8      265.63      277.75      3.88 o 
   3   2   8      304.94      295.36      3.86 o 
   4   2   8      207.39      195.87      5.29 o 
   5   2   8      690.09      683.31      6.63 o 
   6   2   8      261.67      259.35      7.20 o 
   7   2   8       12.74       14.61      4.18 o 
   8   2   8      400.64      384.80     13.36 o 
   0   3   8      283.26      250.40      3.67 o 
   1   3   8     1036.70     1127.72      7.43 o 
   2   3   8      156.42      155.57      2.93 o 
   3   3   8      223.86      264.92      3.24 o 
   4   3   8       75.45       83.83      4.18 o 
   5   3   8      165.86      159.29      5.13 o 
   6   3   8      498.66      487.33     11.88 o 
   7   3   8      136.38      126.57      6.15 o 
   8   3   8       54.84       47.38      5.11 o 
   0   4   8      118.69      101.47      3.19 o 
   1   4   8      998.00     1066.37      6.70 o 
   2   4   8      121.68      133.99      2.43 o 
   3   4   8       21.30       26.30      2.91 o 
   4   4   8      537.00      506.32      8.60 o 
   5   4   8       30.29       31.65      4.27 o 
   6   4   8      435.11      423.49      9.88 o 
   7   4   8      234.73      235.88      7.42 o 
   8   4   8      111.84      113.38      6.38 o 
   0   5   8      427.01      491.32      8.22 o 
   1   5   8      212.61      226.97      2.94 o 
   2   5   8      174.34      184.41      3.02 o 
   3   5   8      491.34      521.65      8.65 o 
   4   5   8       14.84       16.90      3.63 o 
   5   5   8      312.29      299.80      9.40 o 
   6   5   8      307.23      306.87      8.76 o 
   7   5   8      134.86      125.98      6.34 o 
   8   5   8      131.30      113.49      6.32 o 
   0   6   8      463.94      494.89     12.45 o 
   1   6   8      159.67      153.18      3.10 o 
   2   6   8       23.65       17.16      1.38 o 
   3   6   8      173.66      184.60      4.91 o 
   4   6   8       19.02       23.39      3.28 o 
   5   6   8      210.17      207.52      5.60 o 
   6   6   8       29.93       24.00      3.93 o 
   7   6   8       14.76       13.07      2.68 o 
   8   6   8       41.49       45.21      5.91 o 
   0   7   8        0.15        0.08      1.11 o 
   1   7   8       68.37       62.66      2.08 o 
   2   7   8       50.66       51.69      2.63 o 
   3   7   8      223.95      228.34      4.99 o 
   4   7   8      307.17      288.05      5.93 o 
   5   7   8       73.41       77.88      4.01 o 
   6   7   8      554.70      556.62      8.66 o 
   7   7   8      149.82      154.16      6.77 o 
   0   8   8       95.23       97.48      4.19 o 
   1   8   8       91.87       80.26      2.43 o 
   2   8   8      107.43      108.79      2.27 o 
   3   8   8      245.26      231.87      4.97 o 
   4   8   8       48.90       56.27      3.21 o 
   5   8   8      144.46      136.00      4.94 o 
   6   8   8       42.85       49.95      3.91 o 
   7   8   8       44.03       48.42      5.42 o 
   0   9   8      806.22      827.05     16.05 o 
   1   9   8       56.68       48.71      2.40 o 
   2   9   8      203.28      190.93      4.20 o 
   3   9   8      137.75      141.17      5.18 o 
   4   9   8       53.85       68.17      4.59 o 
   5   9   8      189.73      174.72      5.69 o 
   6   9   8       88.04       85.97      6.69 o 
   7   9   8      300.73      327.84     13.60 o 
   0  10   8      444.77      414.07     10.25 o 
   1  10   8       11.40       13.99      3.12 o 
   2  10   8       80.51       72.35      5.08 o 
   3  10   8      190.17      175.93      8.65 o 
   4  10   8      250.41      243.21      6.27 o 
   5  10   8      100.95       97.71      4.70 o 
   6  10   8       66.99       65.29      6.53 o 
   0  11   8       28.41       27.33      5.83 o 
   1  11   8       30.07       25.51      2.52 o 
   2  11   8       11.57        8.79      3.35 o 
   3  11   8      207.61      178.38      5.69 o 
   4  11   8       15.75       11.75      3.83 o 
   5  11   8       83.59       84.85      6.53 o 
   0  12   8       19.53       29.73      6.21 o 
   1  12   8       99.87       91.64     11.35 o 
   2  12   8      103.39       99.53      6.26 o 
   3  12   8       67.44       75.76      6.67 o 
   4  12   8       14.58       14.95      4.16 o 
   5  12   8       90.12       97.04      8.57 o 
   0  13   8      115.26      120.16     13.50 o 
   1  13   8       10.58       16.27      4.88 o 
   2  13   8      123.94      137.41      7.64 o 
   3  13   8      123.13      139.60     11.41 o 
   4  13   8       15.10       15.32      4.96 o 
   0  14   8       24.36       25.83     11.70 o 
   1  14   8       30.94       21.68      6.72 o 
   2  14   8       66.78       68.65      8.40 o 
   3  14   8        1.36        4.86      3.92 o 
   1   0   9     6897.56     7703.01     45.63 o 
   2   0   9       40.39       49.91      3.03 o 
   3   0   9      327.79      337.27      5.82 o 
   4   0   9      586.66      606.57     10.94 o 
   5   0   9      195.66      186.88     10.14 o 
   6   0   9        6.45        5.19      4.83 o 
   7   0   9        1.68        7.22      5.27 o 
   8   0   9      298.87      314.10     15.78 o 
   0   1   9       60.85       60.33      2.91 o 
   1   1   9      410.35      421.84      4.03 o 
   2   1   9      971.87     1072.12      7.08 o 
   3   1   9       62.74       76.22      3.09 o 
   4   1   9      760.15      752.74     10.26 o 
   5   1   9      182.10      200.14      5.19 o 
   6   1   9      179.15      170.88      5.28 o 
   7   1   9      135.34      135.30      6.89 o 
   8   1   9      176.75      193.49      8.27 o 
   0   2   9     2046.46     2190.04     15.63 o 
   1   2   9      290.29      291.78      3.54 o 
   2   2   9      706.30      730.82      6.30 o 
   3   2   9      474.93      498.47      5.35 o 
   4   2   9      153.01      150.51      3.43 o 
   5   2   9      668.48      664.12      8.68 o 
   6   2   9        2.05        5.24      2.86 o 
   7   2   9      139.84      154.79      7.00 o 
   8   2   9       53.28       64.61      5.90 o 
   0   3   9      844.43      869.25      7.89 o 
   1   3   9       65.14       65.92      3.67 o 
   2   3   9      294.61      335.51      5.19 o 
   3   3   9      147.51      159.54      3.19 o 
   4   3   9      543.35      542.46      7.96 o 
   5   3   9      105.04      103.88      4.40 o 
   6   3   9      292.07      305.51      7.65 o 
   7   3   9       77.59       81.31      6.05 o 
   8   3   9       54.76       53.97      5.11 o 
   0   4   9      642.59      692.15      6.91 o 
   1   4   9      159.67      146.54      2.61 o 
   2   4   9       32.78       30.11      2.16 o 
   3   4   9      389.06      403.39      7.21 o 
   4   4   9      323.60      333.35      6.46 o 
   5   4   9      273.37      301.34      6.73 o 
   6   4   9       66.89       68.56      4.42 o 
   7   4   9       45.95       53.33      4.63 o 
   8   4   9       72.07       58.50      5.50 o 
   0   5   9      935.92      911.87     10.36 o 
   1   5   9      194.75      199.73      3.18 o 
   2   5   9       62.09       58.78      2.00 o 
   3   5   9      155.54      153.46      4.62 o 
   4   5   9      201.14      204.75      4.96 o 
   5   5   9       72.27       67.50      4.32 o 
   6   5   9      258.25      247.86      6.34 o 
   7   5   9       66.35       66.37      5.16 o 
   8   5   9       14.18       14.73      3.52 o 
   0   6   9       45.39       40.04      3.20 o 
   1   6   9      165.32      156.22      3.14 o 
   2   6   9       47.79       51.90      2.03 o 
   3   6   9      300.49      294.07      5.80 o 
   4   6   9       55.65       59.54      3.71 o 
   5   6   9       50.51       45.51      3.56 o 
   6   6   9      228.05      228.43      6.37 o 
   7   6   9       29.03       32.58      3.72 o 
   0   7   9       19.15       24.55      3.26 o 
   1   7   9       80.37       74.54      2.25 o 
   2   7   9       46.15       47.64      2.46 o 
   3   7   9       80.48       77.60      3.77 o 
   4   7   9      151.06      135.54      4.72 o 
   5   7   9        2.00        7.74      3.21 o 
   6   7   9       80.07       85.83      4.56 o 
   7   7   9       30.21       32.14      3.83 o 
   0   8   9      774.03      778.93     12.11 o 
   1   8   9      232.08      228.30      3.56 o 
   2   8   9       16.77       17.68      2.16 o 
   3   8   9      202.73      187.21      4.66 o 
   4   8   9      304.37      273.27      6.37 o 
   5   8   9      211.73      201.98      5.55 o 
   6   8   9       23.52       33.15      4.83 o 
   7   8   9       40.82       33.36      5.12 o 
   0   9   9        4.56        4.80      3.24 o 
   1   9   9      107.66      100.20      3.04 o 
   2   9   9      211.33      178.04      4.20 o 
   3   9   9      196.51      174.15      5.54 o 
   4   9   9      367.51      369.82      7.96 o 
   5   9   9        4.89       12.30      3.13 o 
   6   9   9      204.66      211.23      9.27 o 
   0  10   9        0.00        1.44      2.87 o 
   1  10   9     1150.92     1073.84     14.78 o 
   2  10   9       62.44       55.29      5.07 o 
   3  10   9      161.20      163.15      5.84 o 
   4  10   9      114.91      115.98      5.90 o 
   5  10   9      232.77      222.36      7.10 o 
   6  10   9      173.35      178.02      8.56 o 
   0  11   9       40.78       38.48      4.64 o 
   1  11   9       96.92       87.32      3.69 o 
   2  11   9      221.31      204.50      9.75 o 
   3  11   9       52.25       41.16      4.10 o 
   4  11   9        5.72        8.64      3.82 o 
   5  11   9      177.50      161.65      9.39 o 
   0  12   9      119.39       96.19      8.56 o 
   1  12   9       55.32       51.76      5.96 o 
   2  12   9       55.66       48.34      5.17 o 
   3  12   9       20.80       17.06      4.69 o 
   4  12   9       30.82       37.07      6.33 o 
   5  12   9       67.79       87.89      8.66 o 
   0  13   9       33.87       29.25      8.48 o 
   1  13   9       59.47       53.37      9.62 o 
   2  13   9      131.78      137.86     11.47 o 
   3  13   9       75.29       72.21      6.98 o 
   4  13   9        4.00        5.38      4.01 o 
   0  14   9       96.96      127.74     15.07 o 
   1  14   9       48.75       55.66      6.57 o 
   2  14   9       95.09      110.19      8.86 o 
   0   0  10     1211.56     1300.82     47.56 o 
   1   0  10       47.68       56.59      4.22 o 
   2   0  10      359.77      353.59      6.00 o 
   3   0  10      197.04      204.48      4.87 o 
   4   0  10       73.66       77.19      5.23 o 
   5   0  10        7.66       12.96      4.90 o 
   6   0  10        3.23        3.84      2.57 o 
   7   0  10      284.08      277.59     10.41 o 
   8   0  10      165.79      158.01     10.83 o 
   0   1  10     1163.60     1284.91     14.86 o 
   1   1  10     4120.74     4626.26     40.34 o 
   2   1  10       74.99       81.79      2.91 o 
   3   1  10      100.40      106.68      3.11 o 
   4   1  10       34.87       35.00      2.97 o 
   5   1  10      278.40      268.22      5.51 o 
   6   1  10      101.57      102.52      5.12 o 
   7   1  10      312.70      346.78      7.65 o 
   8   1  10       15.79       17.51      4.31 o 
   0   2  10       50.12       68.52      4.20 o 
   1   2  10      249.11      262.54      3.93 o 
   2   2  10      395.91      397.30      5.22 o 
   3   2  10      121.22      125.14      3.81 o 
   4   2  10      332.02      324.71      5.30 o 
   5   2  10      574.84      544.92      7.93 o 
   6   2  10        9.95       10.88      3.39 o 
   7   2  10       24.35       18.60      3.24 o 
   8   2  10       65.93       65.52      5.43 o 
   0   3  10      980.99     1046.98     11.10 o 
   1   3  10      326.18      332.52      4.09 o 
   2   3  10      733.43      778.12      7.84 o 
   3   3  10       15.32       19.70      1.96 o 
   4   3  10       24.67       22.61      1.63 o 
   5   3  10      215.98      221.26      8.44 o 
   6   3  10      545.85      533.40     10.44 o 
   7   3  10        1.18        3.85      2.64 o 
   8   3  10      142.17      140.91      6.72 o 
   0   4  10      235.27      217.77      9.01 o 
   1   4  10      310.99      331.65      4.11 o 
   2   4  10      353.21      333.09      6.13 o 
   3   4  10      148.69      146.53      4.09 o 
   4   4  10       66.76       72.93      4.22 o 
   5   4  10      146.52      139.94      5.20 o 
   6   4  10      142.89      149.89      5.52 o 
   7   4  10        1.93        5.31      2.95 o 
   8   4  10      160.56      156.99      9.10 o 
   0   5  10      190.84      188.05      4.30 o 
   1   5  10      630.09      621.45      7.71 o 
   2   5  10      293.06      288.07      4.65 o 
   3   5  10      261.72      251.48      5.76 o 
   4   5  10       60.12       62.03      3.84 o 
   5   5  10      137.26      127.48      4.46 o 
   6   5  10       37.20       38.33      3.77 o 
   7   5  10       46.97       48.35      4.56 o 
   0   6  10       35.54       29.12      3.63 o 
   1   6  10       40.20       35.55      2.00 o 
   2   6  10       76.56       81.46      2.64 o 
   3   6  10      387.20      377.57      6.55 o 
   4   6  10       17.59       19.65      3.68 o 
   5   6  10       44.94       41.28      3.80 o 
   6   6  10      134.21      134.42      4.98 o 
   7   6  10       43.85       42.79      4.27 o 
   0   7  10      120.52      124.13      4.53 o 
   1   7  10      201.48      184.50      3.57 o 
   2   7  10       34.57       37.63      2.14 o 
   3   7  10      141.44      123.59      4.04 o 
   4   7  10       80.03       89.54      5.21 o 
   5   7  10       32.20       37.90      4.02 o 
   6   7  10       30.56       29.41      4.65 o 
   7   7  10      165.09      193.86      6.64 o 
   0   8  10        1.72        4.13      2.55 o 
   1   8  10       68.08       79.02      3.95 o 
   2   8  10      476.09      459.47      6.68 o 
   3   8  10      544.21      511.43     10.25 o 
   4   8  10      366.81      340.43      7.47 o 
   5   8  10      165.06      167.04      5.30 o 
   6   8  10       14.17       12.52      3.58 o 
   7   8  10       50.11       62.31      5.67 o 
   0   9  10      653.26      597.83     13.38 o 
   1   9  10      291.47      238.04      8.39 o 
   2   9  10      203.57      191.68      4.90 o 
   3   9  10      307.09      272.19      7.95 o 
   4   9  10        4.41        5.96      2.83 o 
   5   9  10       29.77       40.10      4.09 o 
   6   9  10       29.87       26.73      4.44 o 
   0  10  10       11.93       10.90      3.43 o 
   1  10  10      100.11       87.53      5.26 o 
   2  10  10       56.57       53.19      4.31 o 
   3  10  10      218.10      205.09      6.67 o 
   4  10  10      350.78      317.27      9.09 o 
   5  10  10       22.45       21.61      4.02 o 
   6  10  10       31.93       39.13      7.48 o 
   0  11  10      135.59      114.03      6.16 o 
   1  11  10       37.19       32.78      3.75 o 
   2  11  10       45.11       35.19      4.45 o 
   3  11  10       40.73       46.19      4.50 o 
   4  11  10       58.57       57.01      4.84 o 
   5  11  10      126.76      133.14      7.36 o 
   0  12  10        2.39        8.33      3.88 o 
   1  12  10       88.77       88.71     11.13 o 
   2  12  10      356.29      337.51     10.62 o 
   3  12  10       18.25       23.40      5.07 o 
   4  12  10      139.20      146.94     11.91 o 
   0  13  10      117.95       90.01     12.56 o 
   1  13  10       18.67       16.14      5.86 o 
   2  13  10      102.74       94.00      7.44 o 
   3  13  10       61.35       77.67      7.96 o 
   0  14  10      138.43      128.49     14.37 o 
   1  14  10       38.67       43.27      7.89 o 
   2  14  10       66.38       70.57      6.77 o 
   1   0  11     2115.55     2358.66     21.51 o 
   2   0  11       85.11       85.85      4.43 o 
   3   0  11      102.06      117.74      5.74 o 
   4   0  11      194.74      198.43      6.46 o 
   5   0  11      318.23      299.81      8.29 o 
   6   0  11       51.71       52.16      5.64 o 
   7   0  11       48.33       50.02      7.53 o 
   8   0  11      199.05      221.03     11.60 o 
   0   1  11       19.02       24.47      3.64 o 
   1   1  11      208.78      201.97      4.66 o 
   2   1  11       63.64       68.70      2.67 o 
   3   1  11      432.69      426.85      6.37 o 
   4   1  11      352.57      337.99      5.80 o 
   5   1  11      542.12      533.50      7.98 o 
   6   1  11      191.25      192.67      6.13 o 
   7   1  11      207.55      225.56      8.57 o 
   8   1  11       62.19       66.48      5.62 o 
   0   2  11       12.28       15.28      4.54 o 
   1   2  11      898.26      926.89      8.84 o 
   2   2  11      110.96      120.07      3.10 o 
   3   2  11      375.56      371.10      8.09 o 
   4   2  11       11.76       14.20      1.84 o 
   5   2  11       15.87       15.33      2.88 o 
   6   2  11       72.33       77.01      4.52 o 
   7   2  11       65.68       89.23      6.35 o 
   8   2  11       78.75       86.59      5.94 o 
   0   3  11      817.21      792.32     17.87 o 
   1   3  11       61.34       54.95      2.76 o 
   2   3  11      111.37       99.71      3.43 o 
   3   3  11      100.99       97.81      2.87 o 
   4   3  11      199.30      185.41      3.68 o 
   5   3  11       37.84       39.30      3.92 o 
   6   3  11      205.13      200.08      6.03 o 
   7   3  11       27.62       26.65      3.76 o 
   8   3  11      201.55      197.33     10.19 o 
   0   4  11       16.12       17.26      3.22 o 
   1   4  11      116.76      117.51      3.09 o 
   2   4  11      629.90      640.29      9.02 o 
   3   4  11       63.41       57.90      2.47 o 
   4   4  11      225.52      219.86      6.26 o 
   5   4  11      183.47      184.78      5.84 o 
   6   4  11      217.89      224.89      6.42 o 
   7   4  11       79.61       83.97      5.65 o 
   8   4  11        6.47       15.85      3.93 o 
   0   5  11       74.74       70.80      4.25 o 
   1   5  11      211.15      205.09      4.29 o 
   2   5  11      368.97      355.76      5.66 o 
   3   5  11        2.98        4.33      2.73 o 
   4   5  11        5.81        7.62      3.04 o 
   5   5  11       57.43       61.81      4.32 o 
   6   5  11       36.09       36.82      3.98 o 
   7   5  11       21.98       19.78      3.72 o 
   0   6  11      173.33      176.15      5.84 o 
   1   6  11        0.48        2.87      1.57 o 
   2   6  11      365.74      341.80      4.77 o 
   3   6  11      112.70      117.06      4.35 o 
   4   6  11      233.68      213.49      6.35 o 
   5   6  11        9.16        7.45      3.15 o 
   6   6  11        5.38        8.19      3.10 o 
   7   6  11       21.19       17.75      3.43 o 
   0   7  11        2.98        3.64      2.77 o 
   1   7  11      146.87      130.92      3.31 o 
   2   7  11      136.40      142.23      3.29 o 
   3   7  11      138.39      143.19      4.40 o 
   4   7  11      139.05      135.48      4.32 o 
   5   7  11      249.55      236.01      6.06 o 
   6   7  11       16.27       18.86      3.35 o 
   7   7  11       14.59       15.87      3.00 o 
   0   8  11      315.43      290.38      6.57 o 
   1   8  11        3.78       10.16      2.60 o 
   2   8  11      115.30      105.36      3.01 o 
   3   8  11      215.77      188.31      5.30 o 
   4   8  11       12.10       16.67      3.89 o 
   5   8  11       86.28       93.57      5.28 o 
   6   8  11       19.09       17.73      3.67 o 
   0   9  11       84.15       68.54      6.80 o 
   1   9  11      161.92      152.87      4.43 o 
   2   9  11       86.88       78.80      4.10 o 
   3   9  11      147.96      145.61      7.29 o 
   4   9  11      110.18      106.10      4.59 o 
   5   9  11       99.54      107.98      5.25 o 
   6   9  11       19.10       14.38      3.64 o 
   0  10  11       46.83       41.00      5.79 o 
   1  10  11      343.26      314.54      8.48 o 
   2  10  11       47.37       41.93      5.19 o 
   3  10  11       54.39       49.00      5.06 o 
   4  10  11      123.83      136.57      7.69 o 
   5  10  11       65.64       58.14      5.15 o 
   0  11  11      586.16      556.68     10.79 o 
   1  11  11       19.64       14.61      2.85 o 
   2  11  11      139.72      119.05      5.74 o 
   3  11  11       94.86       91.08      6.97 o 
   4  11  11      278.53      293.77     10.89 o 
   5  11  11       78.62       79.43      6.67 o 
   0  12  11        5.48        4.68      3.56 o 
   1  12  11       50.76       51.02      4.22 o 
   2  12  11        1.26        5.86      3.16 o 
   3  12  11       17.33       19.39      5.09 o 
   4  12  11       15.59       33.56      4.46 o 
   0  13  11      126.20      113.22     16.41 o 
   1  13  11       63.05       59.04      6.02 o 
   2  13  11       15.34       21.41      5.87 o 
   3  13  11       48.75       49.66      7.10 o 
   0  14  11        0.24        2.28      8.44 o 
   1  14  11       29.91       13.90      6.39 o 
   0   0  12       74.65       77.49      9.26 o 
   1   0  12      827.24      854.83     13.21 o 
   2   0  12       12.89       26.16      5.45 o 
   3   0  12      788.08      811.42     15.58 o 
   4   0  12       11.25       11.95      3.98 o 
   5   0  12      384.27      384.44      9.22 o 
   6   0  12       23.03       16.53      5.84 o 
   7   0  12        8.82        9.57      5.04 o 
   8   0  12       39.48       50.90     12.20 o 
   0   1  12        5.36        5.15      3.73 o 
   1   1  12      162.76      175.89      6.70 o 
   2   1  12      233.93      259.74      5.30 o 
   3   1  12      112.56      111.94      3.45 o 
   4   1  12      142.78      150.22      4.05 o 
   5   1  12      212.34      219.00      4.95 o 
   6   1  12      487.43      477.91     12.18 o 
   7   1  12       84.43       92.04      6.16 o 
   8   1  12      107.45      115.09      7.16 o 
   0   2  12      290.29      275.18      7.76 o 
   1   2  12      259.64      251.69      4.97 o 
   2   2  12      653.70      665.46      8.82 o 
   3   2  12     1233.96     1231.90     15.93 o 
   4   2  12       71.70       72.08      2.56 o 
   5   2  12     1017.73      987.34     13.61 o 
   6   2  12      157.67      164.08      6.07 o 
   7   2  12       27.47       23.27      4.30 o 
   8   2  12       60.84       57.95      5.32 o 
   0   3  12        0.60       -1.55      3.08 o 
   1   3  12      228.25      224.62      4.74 o 
   2   3  12      148.25      129.76      3.33 o 
   3   3  12        6.27       10.99      2.63 o 
   4   3  12      957.43      945.46      8.92 o 
   5   3  12      159.32      157.40      5.18 o 
   6   3  12       78.71       90.51      4.80 o 
   7   3  12       35.24       29.07      4.51 o 
   0   4  12        1.22        7.40      3.26 o 
   1   4  12      768.99      750.86     10.90 o 
   2   4  12       89.90       89.35      4.08 o 
   3   4  12      386.77      368.90      6.18 o 
   4   4  12      122.72      110.09      4.57 o 
   5   4  12       65.80       61.23      3.83 o 
   6   4  12      128.45      126.81      5.23 o 
   7   4  12       21.65       22.12      3.35 o 
   0   5  12       95.13       82.72      4.58 o 
   1   5  12      444.78      409.91      6.68 o 
   2   5  12       14.85       11.66      2.06 o 
   3   5  12      187.98      187.59      3.57 o 
   4   5  12      454.63      456.36      8.10 o 
   5   5  12      273.07      284.20      7.40 o 
   6   5  12       28.11       29.82      3.78 o 
   7   5  12       38.96       39.66      4.44 o 
   0   6  12      960.14      936.09     16.29 o 
   1   6  12      138.19      132.60      3.65 o 
   2   6  12      388.23      384.14      5.89 o 
   3   6  12      306.98      301.33      6.24 o 
   4   6  12       54.14       58.06      3.94 o 
   5   6  12      276.46      278.74      6.48 o 
   6   6  12       43.02       52.45      4.36 o 
   7   6  12       94.84       91.86      5.05 o 
   0   7  12     1736.13     1742.65     18.29 o 
   1   7  12      276.65      274.47      4.41 o 
   2   7  12      312.53      309.65      5.57 o 
   3   7  12       24.63       29.68      2.79 o 
   4   7  12       80.87       79.61      4.01 o 
   5   7  12       77.86       75.09      4.19 o 
   6   7  12       52.49       70.25      4.45 o 
   7   7  12       10.49       18.29      3.89 o 
   0   8  12        3.67        0.29      2.28 o 
   1   8  12      476.40      460.29      6.77 o 
   2   8  12      285.85      273.40      6.07 o 
   3   8  12      232.48      219.05      5.67 o 
   4   8  12      144.72      138.11      4.80 o 
   5   8  12      116.26      119.94      5.21 o 
   6   8  12       97.16      101.53      5.90 o 
   0   9  12       22.07       23.26      5.53 o 
   1   9  12      234.95      209.01      5.26 o 
   2   9  12       10.49       11.18      2.79 o 
   3   9  12       52.68       63.09      4.37 o 
   4   9  12      128.79      127.24      5.50 o 
   5   9  12       62.94       56.19      4.42 o 
   6   9  12       87.02       82.53      5.57 o 
   0  10  12        3.42        8.33      3.09 o 
   1  10  12       26.31       25.21      3.36 o 
   2  10  12      101.99      108.84      8.07 o 
   3  10  12        1.38        5.61      3.00 o 
   4  10  12      350.68      348.89     13.73 o 
   5  10  12      102.67       92.63      5.92 o 
   0  11  12       15.81       20.13      4.67 o 
   1  11  12       98.02       92.92      5.06 o 
   2  11  12       62.41       65.69      5.02 o 
   3  11  12      122.61      128.79      7.47 o 
   4  11  12       51.30       50.57      4.72 o 
   5  11  12       54.60       61.79      6.46 o 
   0  12  12        8.66        7.96     10.52 o 
   1  12  12       13.68       17.40      3.42 o 
   2  12  12      111.12      105.60      5.91 o 
   3  12  12       58.51       71.60      8.20 o 
   4  12  12       22.12       22.90      5.38 o 
   0  13  12        6.20       16.29      8.83 o 
   1  13  12       20.35       23.49      9.99 o 
   2  13  12        4.46        8.24      5.36 o 
   1   0  13      498.41      506.68     11.21 o 
   2   0  13       31.58       30.60      4.30 o 
   3   0  13       12.39       13.88      4.01 o 
   4   0  13      521.29      511.45     12.89 o 
   5   0  13      381.77      369.37     10.25 o 
   6   0  13       30.58       33.49      7.69 o 
   7   0  13       16.99       26.55      7.12 o 
   0   1  13      123.51      119.29      5.10 o 
   1   1  13       80.99       80.59      4.04 o 
   2   1  13       36.30       36.08      3.29 o 
   3   1  13      452.62      435.58      6.72 o 
   4   1  13      156.90      163.13      4.10 o 
   5   1  13      225.84      224.26      5.49 o 
   6   1  13      280.24      292.07      7.92 o 
   7   1  13      306.06      327.89      8.32 o 
   0   2  13      115.07      112.81      6.51 o 
   1   2  13      174.39      173.98      5.81 o 
   2   2  13      139.82      151.08      5.54 o 
   3   2  13      306.89      308.49      5.49 o 
   4   2  13      255.42      256.89      5.41 o 
   5   2  13      201.47      210.87      6.53 o 
   6   2  13       26.33       28.54      4.19 o 
   7   2  13       46.63       52.43      5.11 o 
   0   3  13      453.76      430.81     11.33 o 
   1   3  13      140.70      130.80      4.31 o 
   2   3  13      165.45      177.71      4.23 o 
   3   3  13      250.78      238.82      5.59 o 
   4   3  13      624.49      607.28      8.44 o 
   5   3  13      105.76       96.44      4.56 o 
   6   3  13       42.46       38.89      4.07 o 
   7   3  13        2.98        5.63      3.52 o 
   0   4  13     1259.24     1235.42     21.69 o 
   1   4  13      316.32      307.08      5.88 o 
   2   4  13      137.34      132.79      5.21 o 
   3   4  13       37.99       36.51      2.81 o 
   4   4  13      794.17      779.99     11.39 o 
   5   4  13      181.69      168.84      5.60 o 
   6   4  13      159.38      170.63      5.55 o 
   7   4  13      139.93      140.71      6.45 o 
   0   5  13      238.67      238.85      7.35 o 
   1   5  13      641.34      617.01      8.28 o 
   2   5  13       20.62       19.26      2.70 o 
   3   5  13     1234.19     1203.41     15.48 o 
   4   5  13      206.25      196.33      5.83 o 
   5   5  13      167.33      158.07      5.68 o 
   6   5  13       14.83       16.37      3.03 o 
   7   5  13       46.24       43.28      4.07 o 
   0   6  13     1451.14     1449.39     16.08 o 
   1   6  13     1967.22     2011.85     16.47 o 
   2   6  13        0.78        1.50      1.99 o 
   3   6  13       94.49       79.83      4.07 o 
   4   6  13      359.12      354.66      7.83 o 
   5   6  13      147.94      157.21      5.53 o 
   6   6  13       81.35       87.02      4.76 o 
   7   6  13       35.17       41.91      4.15 o 
   0   7  13      348.75      323.04     12.32 o 
   1   7  13       17.64       15.22      2.41 o 
   2   7  13      577.25      550.34      7.76 o 
   3   7  13       28.27       21.43      3.42 o 
   4   7  13      300.10      293.69      7.54 o 
   5   7  13      132.47      135.43      4.92 o 
   6   7  13       70.17       67.27      4.62 o 
   0   8  13      318.81      320.81     11.59 o 
   1   8  13      117.46      101.31      3.52 o 
   2   8  13      436.80      433.35      8.49 o 
   3   8  13       92.97       91.21      4.96 o 
   4   8  13      310.40      290.83      7.35 o 
   5   8  13       14.77        9.82      3.25 o 
   6   8  13        8.84       12.61      3.74 o 
   0   9  13       95.15       93.82      6.13 o 
   1   9  13       39.37       41.87      3.57 o 
   2   9  13       51.86       46.56      3.53 o 
   3   9  13       67.75       65.73      4.63 o 
   4   9  13        8.73       11.14      3.48 o 
   5   9  13       43.54       40.60      4.24 o 
   0  10  13        0.00        8.18      3.75 o 
   1  10  13      223.02      216.96     10.13 o 
   2  10  13       13.05       10.63      3.42 o 
   3  10  13       30.23       23.60      4.06 o 
   4  10  13      109.43       99.80      5.84 o 
   5  10  13       74.17       76.16      9.21 o 
   0  11  13      116.94      106.89      6.29 o 
   1  11  13       35.88       37.15      4.22 o 
   2  11  13       29.50       37.64      4.58 o 
   3  11  13       42.10       38.39      5.15 o 
   4  11  13       26.08       32.01      4.53 o 
   0  12  13      203.36      188.68     23.67 o 
   1  12  13       70.04       73.33      4.71 o 
   2  12  13      225.53      255.02     11.08 o 
   3  12  13       11.21        9.71      4.39 o 
   0  13  13       59.73       84.05     13.74 o 
   1  13  13        9.36        7.33      5.99 o 
   2  13  13        5.79       14.89      4.30 o 
   0   0  14      783.21      876.49     24.57 o 
   1   0  14      288.42      281.87      9.77 o 
   2   0  14       31.41       36.14      5.83 o 
   3   0  14        0.74        5.72      3.54 o 
   4   0  14       42.21       42.47      4.47 o 
   5   0  14      555.27      538.81     16.65 o 
   6   0  14       82.48       88.83      8.29 o 
   7   0  14        0.60        5.85      4.95 o 
   0   1  14       15.00       17.52      4.74 o 
   1   1  14      219.24      210.77      5.00 o 
   2   1  14      354.35      350.65      6.72 o 
   3   1  14      281.74      284.97      5.28 o 
   4   1  14      531.70      505.74      8.25 o 
   5   1  14      173.79      170.42      5.89 o 
   6   1  14       91.66       92.80      5.74 o 
   7   1  14      101.31      109.81      7.05 o 
   0   2  14       79.64       78.39      6.01 o 
   1   2  14      401.00      380.41      6.64 o 
   2   2  14       68.25       67.08      4.18 o 
   3   2  14      452.97      444.75      7.98 o 
   4   2  14      385.15      373.32      7.49 o 
   5   2  14      102.42      101.75      5.15 o 
   6   2  14       60.54       62.82      4.07 o 
   7   2  14        4.29       11.35      3.90 o 
   0   3  14       81.91       76.75      5.31 o 
   1   3  14     1137.24     1097.93     14.37 o 
   2   3  14       56.82       51.64      4.06 o 
   3   3  14      818.87      824.09     12.79 o 
   4   3  14      181.03      176.93      5.55 o 
   5   3  14      109.16      100.35      4.84 o 
   6   3  14      145.77      137.89      4.99 o 
   7   3  14       63.16       69.93      5.86 o 
   0   4  14      849.91      810.58     13.76 o 
   1   4  14      127.10      123.22      4.25 o 
   2   4  14     1110.69     1112.89     17.63 o 
   3   4  14      299.54      292.73      5.65 o 
   4   4  14      119.16      129.98      4.74 o 
   5   4  14       32.40       31.16      3.91 o 
   6   4  14        8.88       11.01      3.43 o 
   7   4  14       56.21       59.94      6.06 o 
   0   5  14        0.77        1.97      4.42 o 
   1   5  14      766.75      748.19     10.31 o 
   2   5  14     1443.85     1430.23     13.64 o 
   3   5  14      279.95      273.70      6.29 o 
   4   5  14       43.00       44.03      3.98 o 
   5   5  14       86.49       95.27      4.75 o 
   6   5  14        3.56        8.24      2.97 o 
   7   5  14      136.04      144.49      7.01 o 
   0   6  14      687.09      657.04      9.87 o 
   1   6  14      595.62      581.55      8.36 o 
   2   6  14       36.23       36.49      3.30 o 
   3   6  14       77.95       66.82      4.43 o 
   4   6  14       14.26        9.34      3.13 o 
   5   6  14        2.46        6.97      3.25 o 
   6   6  14       73.90       73.88      4.74 o 
   0   7  14     1196.34     1118.08     34.88 o 
   1   7  14     1256.66     1241.29     14.44 o 
   2   7  14      898.04      922.35     12.81 o 
   3   7  14      413.12      392.85     11.12 o 
   4   7  14      238.23      235.09      6.08 o 
   5   7  14        3.83        6.69      2.92 o 
   6   7  14      179.32      187.35      7.18 o 
   0   8  14      301.17      299.79     11.67 o 
   1   8  14      169.21      157.06      3.68 o 
   2   8  14       47.40       46.11      3.15 o 
   3   8  14       48.66       67.33      5.33 o 
   4   8  14      148.19      158.95      5.39 o 
   5   8  14        4.72        6.39      3.09 o 
   6   8  14        7.49       11.27      3.38 o 
   0   9  14        1.83        7.20      4.31 o 
   1   9  14      237.12      223.59      6.93 o 
   2   9  14       54.67       55.40      6.27 o 
   3   9  14       51.33       52.16      4.06 o 
   4   9  14       71.93       67.81      5.71 o 
   5   9  14       16.66       13.64      3.63 o 
   0  10  14        2.30        6.42      3.55 o 
   1  10  14       42.68       42.75      4.52 o 
   2  10  14       56.70       55.68      5.04 o 
   3  10  14       44.77       41.32      5.00 o 
   4  10  14       39.16       53.64      5.32 o 
   5  10  14       58.29       79.77      8.64 o 
   0  11  14       24.96       47.72      7.05 o 
   1  11  14       95.14       87.28      4.93 o 
   2  11  14       25.90       25.40      3.84 o 
   3  11  14      202.62      175.79      9.02 o 
   4  11  14        8.31       15.08      5.07 o 
   0  12  14        7.41       12.19      5.02 o 
   1  12  14       43.86       43.56      4.10 o 
   2  12  14        6.86       14.27      4.26 o 
   3  12  14        9.14        6.97      3.58 o 
   0  13  14        3.51        1.18      9.42 o 
   1  13  14       64.16       67.26      9.22 o 
   1   0  15       50.02       54.10      6.37 o 
   2   0  15       15.19       17.84      5.04 o 
   3   0  15      280.56      276.87      8.35 o 
   4   0  15      266.64      239.21      7.82 o 
   5   0  15       52.90       49.42      4.85 o 
   6   0  15        0.35        1.89      4.90 o 
   7   0  15       28.13       37.17      9.49 o 
   0   1  15      270.12      262.91      7.85 o 
   1   1  15      226.25      213.29      5.70 o 
   2   1  15      341.13      337.94      6.67 o 
   3   1  15      251.99      238.76      5.01 o 
   4   1  15      298.42      288.20      5.85 o 
   5   1  15       14.16       15.50      3.68 o 
   6   1  15       13.41       16.07      4.11 o 
   7   1  15       85.67       87.34      5.99 o 
   0   2  15        9.25        9.40      4.12 o 
   1   2  15     1426.91     1403.56     16.52 o 
   2   2  15      325.85      300.70      6.16 o 
   3   2  15       94.05       95.28      4.03 o 
   4   2  15       20.82       21.88      3.56 o 
   5   2  15       94.31       97.53      4.78 o 
   6   2  15       58.58       62.14      5.42 o 
   7   2  15       43.01       45.48      7.04 o 
   0   3  15      110.93      112.76      6.11 o 
   1   3  15     1392.17     1377.41     14.37 o 
   2   3  15      225.80      222.24      5.55 o 
   3   3  15       89.65       83.15      3.87 o 
   4   3  15      100.54       96.62      4.53 o 
   5   3  15       36.24       31.53      3.61 o 
   6   3  15       89.28       92.99      4.93 o 
   7   3  15        7.27       12.30      3.85 o 
   0   4  15        7.52       10.16      4.26 o 
   1   4  15     1431.67     1436.89     12.74 o 
   2   4  15       95.29       95.22      4.60 o 
   3   4  15      824.00      816.06     11.01 o 
   4   4  15       62.74       61.24      4.16 o 
   5   4  15       62.75       63.38      4.53 o 
   6   4  15       20.56       15.17      3.52 o 
   7   4  15       69.47       73.24      5.60 o 
   0   5  15     6547.76     6960.21     78.54 o 
   1   5  15      979.81      970.40     12.01 o 
   2   5  15     1175.83     1153.04     15.07 o 
   3   5  15      518.55      483.87      9.64 o 
   4   5  15       70.43       69.84      4.23 o 
   5   5  15       93.00       91.18      4.98 o 
   6   5  15      270.05      268.51      9.79 o 
   0   6  15     1865.46     1830.52     35.27 o 
   1   6  15      280.46      284.30      5.75 o 
   2   6  15      686.61      668.09      9.19 o 
   3   6  15      284.18      277.52      6.86 o 
   4   6  15      195.96      193.55      5.65 o 
   5   6  15      145.22      146.75      5.54 o 
   6   6  15       36.21       31.75      4.42 o 
   0   7  15       87.79       84.43      5.09 o 
   1   7  15     1043.48     1066.25     13.03 o 
   2   7  15       63.53       62.44      5.23 o 
   3   7  15       70.71       69.73      5.23 o 
   4   7  15        5.02        9.34      2.72 o 
   5   7  15       71.57       70.49      4.08 o 
   6   7  15       30.39       40.19      4.88 o 
   0   8  15      254.96      222.67      7.27 o 
   1   8  15        8.19        8.53      2.10 o 
   2   8  15      308.52      304.42      6.58 o 
   3   8  15       12.97       12.82      3.68 o 
   4   8  15      137.10      139.75      5.79 o 
   5   8  15       22.35       28.80      3.98 o 
   0   9  15       18.48       18.93      5.66 o 
   1   9  15       64.80       58.98      4.36 o 
   2   9  15      103.38      105.80      6.02 o 
   3   9  15      190.85      184.37      9.15 o 
   4   9  15       80.41       72.32      5.21 o 
   5   9  15        8.86        7.29      3.75 o 
   0  10  15      237.91      252.00      8.22 o 
   1  10  15      158.92      149.34      6.64 o 
   2  10  15       25.89       24.02      3.75 o 
   3  10  15      233.23      231.00     10.33 o 
   4  10  15       19.32       25.96      4.34 o 
   0  11  15      120.07      136.00     15.23 o 
   1  11  15       30.60       30.70      3.67 o 
   2  11  15       97.58      109.82      7.05 o 
   3  11  15      180.54      184.09      9.55 o 
   0  12  15        9.75       15.79      5.48 o 
   1  12  15       19.26       20.48      4.88 o 
   2  12  15       90.97      102.14      6.77 o 
   0   0  16       25.07       20.85      6.58 o 
   1   0  16      228.41      215.46     10.03 o 
   2   0  16       70.48       70.31      6.61 o 
   3   0  16       10.70        8.65      4.05 o 
   4   0  16      161.85      176.74      7.30 o 
   5   0  16       82.99       78.08      8.68 o 
   6   0  16       44.12       49.02      7.07 o 
   7   0  16        0.82        1.84      5.40 o 
   0   1  16       19.75       31.62      4.34 o 
   1   1  16       41.49       38.97      4.26 o 
   2   1  16       51.44       52.53      3.86 o 
   3   1  16       61.89       60.27      3.96 o 
   4   1  16       73.89       66.68      3.78 o 
   5   1  16      520.51      513.92     10.21 o 
   6   1  16      267.19      254.25      7.46 o 
   7   1  16      176.81      181.33      9.18 o 
   0   2  16       80.74       75.25      5.60 o 
   1   2  16      121.09      112.77      4.60 o 
   2   2  16       61.78       52.89      4.09 o 
   3   2  16      188.17      174.71      5.31 o 
   4   2  16      264.14      265.51      6.90 o 
   5   2  16      319.31      337.53      7.67 o 
   6   2  16       11.10       13.58      4.06 o 
   7   2  16       61.30       62.78      5.93 o 
   0   3  16       91.95       85.32      6.35 o 
   1   3  16      467.44      450.04      6.31 o 
   2   3  16       64.02       49.79      3.57 o 
   3   3  16        6.42        8.46      2.91 o 
   4   3  16      466.41      439.50      9.20 o 
   5   3  16      123.87      114.16      5.01 o 
   6   3  16       73.29       77.89      5.82 o 
   7   3  16       20.82       21.40      4.07 o 
   0   4  16       48.61       45.65      5.02 o 
   1   4  16      201.57      198.14      5.14 o 
   2   4  16      532.35      510.20      8.11 o 
   3   4  16      165.10      157.99      5.49 o 
   4   4  16      115.41      110.58      5.13 o 
   5   4  16       24.24       19.55      3.28 o 
   6   4  16      126.75      131.76      5.92 o 
   0   5  16      390.47      375.84      9.90 o 
   1   5  16      479.88      479.17      7.59 o 
   2   5  16      664.55      653.84      9.18 o 
   3   5  16      126.51      131.65      5.63 o 
   4   5  16        4.37        9.10      3.17 o 
   5   5  16      291.52      294.92      8.72 o 
   6   5  16       14.90       15.43      3.88 o 
   0   6  16      222.37      203.66      6.84 o 
   1   6  16       24.03       27.56      3.10 o 
   2   6  16      256.48      248.35      7.06 o 
   3   6  16      127.31      145.20      6.38 o 
   4   6  16      100.25       93.93      5.30 o 
   5   6  16      111.76      107.31      4.93 o 
   6   6  16       53.88       56.22      4.26 o 
   0   7  16      379.60      363.90      9.81 o 
   1   7  16      348.18      327.07     10.11 o 
   2   7  16      176.10      169.96      5.69 o 
   3   7  16      135.12      128.82      5.67 o 
   4   7  16       94.50       94.75      4.86 o 
   5   7  16       48.14       51.88      5.30 o 
   0   8  16      271.26      269.19      8.78 o 
   1   8  16       79.24       78.55      3.20 o 
   2   8  16      277.91      267.79      6.80 o 
   3   8  16       31.63       25.81      4.05 o 
   4   8  16      115.75      118.83      5.34 o 
   5   8  16       82.38       80.54      4.99 o 
   0   9  16        2.55        8.59      4.67 o 
   1   9  16       38.84       38.00      6.31 o 
   2   9  16       22.50       22.47      4.95 o 
   3   9  16       62.44       57.95      5.82 o 
   4   9  16       11.42       13.90      4.17 o 
   0  10  16        9.63       12.79      5.24 o 
   1  10  16       18.15       14.07      3.18 o 
   2  10  16        2.71        5.72      3.25 o 
   3  10  16       11.63       10.84      3.20 o 
   4  10  16       27.85       24.62      4.96 o 
   0  11  16       26.24       28.47      7.90 o 
   1  11  16       25.97       28.63      5.75 o 
   2  11  16       70.56       74.69      5.56 o 
   3  11  16       14.12       15.71      3.98 o 
   0  12  16      213.53      251.93     17.51 o 
   1  12  16      101.03      111.18      9.11 o 
   1   0  17       69.00       65.86      6.21 o 
   2   0  17      256.47      221.95      8.24 o 
   3   0  17      181.69      193.46     10.10 o 
   4   0  17      177.53      182.37      7.33 o 
   5   0  17       90.82       92.02      7.92 o 
   6   0  17      404.42      416.65     12.74 o 
   0   1  17       85.25       96.06      5.84 o 
   1   1  17      205.42      206.33      5.27 o 
   2   1  17       82.59       87.21      4.49 o 
   3   1  17      590.03      557.94      9.92 o 
   4   1  17       22.69       17.17      2.70 o 
   5   1  17      205.68      214.85      7.10 o 
   6   1  17       71.15       73.10      6.20 o 
   0   2  17        4.46        5.55      3.93 o 
   1   2  17      136.34      134.79      4.86 o 
   2   2  17       46.49       45.95      4.03 o 
   3   2  17      160.39      164.63      5.71 o 
   4   2  17      391.11      380.90      8.47 o 
   5   2  17       55.27       54.34      4.25 o 
   6   2  17      120.65      124.16      6.80 o 
   0   3  17       37.04       39.25      5.29 o 
   1   3  17       44.84       42.64      3.65 o 
   2   3  17      146.38      135.02      5.37 o 
   3   3  17      244.73      233.56      6.07 o 
   4   3  17      174.64      176.70      5.92 o 
   5   3  17       63.13       64.02      5.51 o 
   6   3  17       65.99       73.26      5.95 o 
   0   4  17     1150.70     1148.60     24.78 o 
   1   4  17       74.95       71.86      3.82 o 
   2   4  17      860.57      841.83     13.09 o 
   3   4  17      369.20      374.16      8.63 o 
   4   4  17      435.89      452.39      9.21 o 
   5   4  17       91.73       96.80      4.91 o 
   6   4  17       36.65       42.41      4.68 o 
   0   5  17      217.52      204.80      7.19 o 
   1   5  17      417.31      408.20      7.71 o 
   2   5  17       72.32       78.07      4.13 o 
   3   5  17      252.99      250.72      6.75 o 
   4   5  17      184.07      176.40      5.44 o 
   5   5  17       42.09       52.06      4.42 o 
   6   5  17       25.35       24.44      3.63 o 
   0   6  17       75.61       69.50      4.91 o 
   1   6  17       45.99       47.33      3.22 o 
   2   6  17      264.01      266.73      6.69 o 
   3   6  17      119.62      121.36      5.73 o 
   4   6  17      100.64      111.35      5.17 o 
   5   6  17      101.60       97.29      5.29 o 
   0   7  17      109.48      114.74      5.97 o 
   1   7  17      120.07      115.43      4.31 o 
   2   7  17      353.02      316.07      6.68 o 
   3   7  17      171.72      156.65      5.69 o 
   4   7  17        9.24        9.93      3.36 o 
   5   7  17       63.28       68.80      4.96 o 
   0   8  17       38.01       43.57      5.02 o 
   1   8  17      139.93      137.32      5.04 o 
   2   8  17       94.68       87.28      4.83 o 
   3   8  17      183.16      198.10      7.05 o 
   4   8  17      114.89      122.11      6.77 o 
   5   8  17       54.81       60.02      5.43 o 
   0   9  17        9.92       13.96      4.22 o 
   1   9  17       34.09       34.54      4.75 o 
   2   9  17      116.14      111.44      9.19 o 
   3   9  17       19.76       27.06      4.86 o 
   4   9  17       76.94       69.25      6.32 o 
   0  10  17        1.80        3.50      4.96 o 
   1  10  17        3.93       10.45      3.39 o 
   2  10  17       30.33       41.85      4.89 o 
   3  10  17      144.85      154.79      7.80 o 
   0  11  17      101.57      113.72     25.58 o 
   1  11  17       48.75       55.13      5.93 o 
   2  11  17       11.36       12.82      3.43 o 
   0   0  18       81.23      100.71      9.46 o 
   1   0  18       31.82       29.38      5.26 o 
   2   0  18       85.80       83.70      6.45 o 
   3   0  18       42.21       49.62      5.86 o 
   4   0  18        2.37        3.16      3.23 o 
   5   0  18       92.20       87.49      7.82 o 
   6   0  18       26.14       36.94      7.23 o 
   0   1  18      126.11      126.98      6.42 o 
   1   1  18       94.31       82.31      4.31 o 
   2   1  18      214.40      181.88      5.55 o 
   3   1  18       61.39       64.67      4.21 o 
   4   1  18      147.71      143.97      5.60 o 
   5   1  18       34.72       35.28      4.66 o 
   6   1  18       59.03       73.67      5.83 o 
   0   2  18      373.84      358.32     10.20 o 
   1   2  18       76.37       77.82      3.96 o 
   2   2  18      105.04       93.75      4.48 o 
   3   2  18       27.02       20.61      2.96 o 
   4   2  18       75.45       79.60      4.80 o 
   5   2  18       42.23       49.92      4.37 o 
   6   2  18       51.95       57.17      6.15 o 
   0   3  18       26.36       24.45      4.70 o 
   1   3  18       33.70       30.17      4.80 o 
   2   3  18      240.69      225.52      6.35 o 
   3   3  18        2.93        3.03      2.96 o 
   4   3  18       55.19       62.50      4.32 o 
   5   3  18        7.50        9.64      3.43 o 
   6   3  18        1.62        9.97      3.67 o 
   0   4  18      235.42      230.12      7.82 o 
   1   4  18       53.30       60.95      3.58 o 
   2   4  18      136.01      128.07      4.90 o 
   3   4  18       54.75       48.18      4.88 o 
   4   4  18       82.00       88.82      5.41 o 
   5   4  18       36.33       45.57      4.35 o 
   6   4  18       83.05       90.50      6.62 o 
   0   5  18        3.42        9.48      3.90 o 
   1   5  18       72.48       69.30      3.55 o 
   2   5  18      379.88      386.37      8.10 o 
   3   5  18       10.97       10.04      3.10 o 
   4   5  18        3.03        7.61      3.01 o 
   5   5  18       10.96       12.20      3.62 o 
   0   6  18       58.49       62.82      5.11 o 
   1   6  18       55.21       52.83      3.26 o 
   2   6  18      156.06      146.79      4.93 o 
   3   6  18      143.75      147.05      5.88 o 
   4   6  18       18.92       18.13      3.65 o 
   5   6  18       76.52       86.35      4.93 o 
   0   7  18      102.58      101.95      5.75 o 
   1   7  18      120.91      108.60      4.84 o 
   2   7  18       11.62       13.79      2.87 o 
   3   7  18       52.30       53.50      5.00 o 
   4   7  18      116.57      138.21      6.99 o 
   5   7  18      277.10      288.83     14.52 o 
   0   8  18        5.43        8.41      4.69 o 
   1   8  18       31.54       28.75      3.52 o 
   2   8  18       24.02       23.59      4.00 o 
   3   8  18       35.37       41.27      5.59 o 
   4   8  18       12.19       14.14      3.67 o 
   0   9  18        1.18        0.75      5.13 o 
   1   9  18       17.51       17.68      5.52 o 
   2   9  18      200.21      194.33      9.29 o 
   3   9  18       89.42       93.51      6.84 o 
   0  10  18       15.85       26.25      6.55 o 
   1  10  18       10.42        8.18      3.46 o 
   2  10  18       10.74       12.44      3.49 o 
   3  10  18        4.59        4.00      3.19 o 
   0  11  18       37.32       60.04      9.20 o 
   1  11  18       29.96       30.57      6.69 o 
   1   0  19      143.89      140.35      6.66 o 
   2   0  19      593.84      509.67     12.99 o 
   3   0  19      107.09      110.57      7.39 o 
   4   0  19      199.13      173.40      8.68 o 
   5   0  19      204.05      202.50      9.49 o 
   6   0  19       13.30       21.66      6.53 o 
   0   1  19      605.95      498.03     12.58 o 
   1   1  19      498.55      451.02      8.71 o 
   2   1  19      286.56      253.33      6.69 o 
   3   1  19       72.55       79.20      4.78 o 
   4   1  19       42.44       40.57      4.63 o 
   5   1  19      116.50      113.28      5.74 o 
   6   1  19       48.18       47.78      5.50 o 
   0   2  19        0.00        3.26      3.71 o 
   1   2  19       87.03       84.70      4.04 o 
   2   2  19      207.49      186.77      6.12 o 
   3   2  19       59.94       49.38      4.27 o 
   4   2  19      112.03      110.88      5.52 o 
   5   2  19       36.00       34.23      4.61 o 
   6   2  19        4.31       13.90      4.65 o 
   0   3  19       88.08       95.02     10.74 o 
   1   3  19       13.69        9.62      2.74 o 
   2   3  19      183.90      190.84      5.59 o 
   3   3  19      464.45      460.31      9.46 o 
   4   3  19       71.10       68.08      4.95 o 
   5   3  19       73.43       79.46      5.21 o 
   0   4  19        4.79        7.77      4.10 o 
   1   4  19      136.80      139.08      4.73 o 
   2   4  19       47.12       48.58      3.76 o 
   3   4  19        5.67        7.50      3.01 o 
   4   4  19       32.78       33.99      4.15 o 
   5   4  19        0.49        6.22      2.93 o 
   0   5  19      100.39       99.54      5.81 o 
   1   5  19       89.22       90.99      4.16 o 
   2   5  19        8.12       10.99      3.76 o 
   3   5  19        4.61        6.64      2.60 o 
   4   5  19      119.63      127.42      6.08 o 
   5   5  19       84.42       83.46      4.80 o 
   0   6  19      118.06      110.90      5.65 o 
   1   6  19        3.65        5.86      2.37 o 
   2   6  19      230.22      221.99      5.84 o 
   3   6  19       65.63       72.85      4.97 o 
   4   6  19       35.27       43.70      5.25 o 
   5   6  19       51.00       54.64      5.10 o 
   0   7  19      157.55      169.99      6.49 o 
   1   7  19      224.45      206.21      9.03 o 
   2   7  19       50.00       54.35      4.01 o 
   3   7  19       34.72       40.02      4.76 o 
   4   7  19       83.79       99.96      6.22 o 
   0   8  19        0.68        5.29      3.84 o 
   1   8  19      117.75      111.37      5.52 o 
   2   8  19       34.27       31.94      5.13 o 
   3   8  19       26.48       24.43      4.29 o 
   4   8  19       13.49       17.18      4.12 o 
   0   9  19        8.37       11.89      6.56 o 
   1   9  19       46.20       46.87      5.16 o 
   2   9  19       92.95      115.88      6.90 o 
   3   9  19       44.15       49.59      7.03 o 
   0  10  19        1.17        7.13      6.48 o 
   1  10  19       68.83       80.17      6.99 o 
   2  10  19       77.55       83.32      7.78 o 
   0   0  20       62.91       38.86      8.18 o 
   1   0  20       10.26        8.00      4.27 o 
   2   0  20       36.78       27.14      5.41 o 
   3   0  20      148.41      156.96      9.79 o 
   4   0  20        8.22       10.19      5.54 o 
   5   0  20       20.30       11.79      6.08 o 
   0   1  20      208.38      178.70      7.71 o 
   1   1  20        3.71        5.79      2.88 o 
   2   1  20      104.94      107.44      5.01 o 
   3   1  20      286.06      292.88      7.05 o 
   4   1  20       46.03       47.74      4.95 o 
   5   1  20      177.87      188.76      9.30 o 
   0   2  20      697.36      639.52     15.26 o 
   1   2  20      146.10      134.30      4.73 o 
   2   2  20      174.35      166.74      5.52 o 
   3   2  20       61.36       64.29      5.17 o 
   4   2  20       23.37       15.77      3.14 o 
   5   2  20        7.76       15.31      4.13 o 
   0   3  20       76.86       61.90      5.61 o 
   1   3  20      319.92      302.44      6.61 o 
   2   3  20      169.08      172.11      5.54 o 
   3   3  20      102.52       93.21      5.39 o 
   4   3  20       87.67       95.51      5.58 o 
   5   3  20       11.78       17.10      4.15 o 
   0   4  20       10.08       10.22      3.84 o 
   1   4  20       95.40       88.28      4.02 o 
   2   4  20        7.36        9.55      3.04 o 
   3   4  20       87.06       90.56      5.88 o 
   4   4  20       51.01       47.16      4.63 o 
   5   4  20        8.05       10.23      3.45 o 
   0   5  20       82.47       86.32      5.67 o 
   1   5  20       81.15       84.57      4.06 o 
   2   5  20        0.50        5.20      2.83 o 
   3   5  20       30.26       39.84      4.66 o 
   4   5  20       62.68       56.77      5.25 o 
   5   5  20       97.63       91.82      6.07 o 
   0   6  20        0.10        1.70      3.18 o 
   1   6  20        0.85        7.77      2.83 o 
   2   6  20      168.78      161.96      5.38 o 
   3   6  20       54.21       48.44      4.90 o 
   4   6  20        7.59       11.11      2.99 o 
   0   7  20       43.19       33.81      4.33 o 
   1   7  20       68.18       62.85      4.13 o 
   2   7  20      102.11      114.25      6.04 o 
   3   7  20      185.31      178.09     10.22 o 
   4   7  20      104.51      122.13      7.68 o 
   0   8  20      294.16      305.16     18.29 o 
   1   8  20       89.89       81.47      5.67 o 
   2   8  20      448.38      519.84     16.69 o 
   3   8  20      169.45      192.78     11.03 o 
   0   9  20      174.31      180.30     12.61 o 
   1   9  20       45.90       49.73      5.13 o 
   2   9  20      238.28      275.23     13.58 o 
   1   0  21        0.20        5.96      3.70 o 
   2   0  21      131.10      125.61      7.21 o 
   3   0  21       60.91       69.37      6.42 o 
   4   0  21       32.19       30.55      6.94 o 
   5   0  21      100.89      108.55      8.87 o 
   0   1  21       31.73       40.09      9.19 o 
   1   1  21      139.27      135.32      4.93 o 
   2   1  21       15.17       16.12      3.43 o 
   3   1  21       88.15       94.05      4.85 o 
   4   1  21       29.12       28.18      5.38 o 
   5   1  21       12.80       17.72      4.10 o 
   0   2  21       31.62       23.47      4.77 o 
   1   2  21       34.53       29.08      3.43 o 
   2   2  21       17.32       15.77      2.93 o 
   3   2  21        7.38       10.86      2.98 o 
   4   2  21      103.98       95.97      6.78 o 
   5   2  21      102.50      107.92      7.66 o 
   0   3  21       64.98       60.70      7.66 o 
   1   3  21      289.81      287.29      6.21 o 
   2   3  21       35.78       35.43      3.76 o 
   3   3  21        7.15        9.88      3.12 o 
   4   3  21       38.79       40.83      4.89 o 
   5   3  21       22.03       21.71      4.12 o 
   0   4  21       21.10       23.82      4.37 o 
   1   4  21       74.64       72.61      4.08 o 
   2   4  21       73.13       69.62      4.74 o 
   3   4  21      224.23      218.89      7.51 o 
   4   4  21       54.96       59.31      5.42 o 
   0   5  21       22.32       27.12      7.18 o 
   1   5  21       25.20       25.68      3.07 o 
   2   5  21       85.30       78.94      4.70 o 
   3   5  21      124.31      138.06      9.94 o 
   4   5  21      169.80      192.55      7.77 o 
   0   6  21      124.15      136.21      9.03 o 
   1   6  21       30.10       37.49      3.72 o 
   2   6  21        8.76       15.90      3.43 o 
   3   6  21       50.15       52.43      7.97 o 
   4   6  21       55.87       57.96      6.10 o 
   0   7  21      176.72      180.42      8.74 o 
   1   7  21       23.82       18.43      3.13 o 
   2   7  21        3.90        6.61      3.08 o 
   3   7  21       40.25       47.54      5.31 o 
   0   8  21      148.37      191.07     13.63 o 
   1   8  21       77.12       61.15      4.88 o 
   2   8  21       55.77       77.33      6.03 o 
   0   9  21       49.55       37.62      7.80 o 
   0   0  22       51.43       42.18      8.05 o 
   1   0  22      108.01       97.45      5.96 o 
   2   0  22       19.69       16.53      4.86 o 
   3   0  22      186.47      189.03      7.71 o 
   4   0  22       10.62       18.79      6.95 o 
   0   1  22       14.37        9.59      4.35 o 
   1   1  22       62.58       62.55      4.39 o 
   2   1  22       23.89       16.88      3.08 o 
   3   1  22      164.95      175.07      6.18 o 
   4   1  22       18.15       15.61      3.34 o 
   0   2  22      251.25      256.23      8.19 o 
   1   2  22       56.77       57.60      4.11 o 
   2   2  22       19.67       20.46      3.08 o 
   3   2  22      294.93      312.93      7.75 o 
   4   2  22      211.35      249.43     12.86 o 
   0   3  22       12.83       11.35      3.83 o 
   1   3  22      166.85      156.31      5.89 o 
   2   3  22       97.11      114.96      5.46 o 
   3   3  22      103.56      104.67      6.61 o 
   4   3  22      253.17      266.58      8.71 o 
   0   4  22        3.58        6.30      3.90 o 
   1   4  22       37.36       41.29      3.38 o 
   2   4  22       39.20       43.71      4.32 o 
   3   4  22       16.00       21.42      3.80 o 
   4   4  22      194.83      196.52      8.89 o 
   0   5  22       49.27       53.61      5.29 o 
   1   5  22       57.02       63.62      4.22 o 
   2   5  22       50.10       62.39      4.49 o 
   3   5  22       99.46       94.99      5.35 o 
   0   6  22        8.85        9.39      3.44 o 
   1   6  22        8.59       13.35      3.03 o 
   2   6  22       60.15       64.74      4.85 o 
   3   6  22        7.85       11.18      3.04 o 
   0   7  22       23.20       19.36     13.31 o 
   1   7  22       63.89       64.32      4.72 o 
   2   7  22       44.14       50.85      5.13 o 
   0   8  22        0.56        8.48      4.51 o 
   1   8  22       15.17       20.72      4.71 o 
   1   0  23       13.71       12.62      4.26 o 
   2   0  23       10.19       12.93      3.85 o 
   3   0  23        0.10        3.28      4.12 o 
   4   0  23        0.42       13.92      6.52 o 
   0   1  23        4.33        9.08      4.34 o 
   1   1  23        7.90       10.70      3.15 o 
   2   1  23      122.40      141.39      5.61 o 
   3   1  23       29.74       29.81      4.40 o 
   4   1  23        0.51        7.56      3.91 o 
   0   2  23       33.35       40.96      5.77 o 
   1   2  23        4.62        6.99      2.87 o 
   2   2  23      114.52      109.01      4.99 o 
   3   2  23       22.23       21.46      3.80 o 
   4   2  23        6.35        4.83      3.61 o 
   0   3  23       81.02       98.75      6.87 o 
   1   3  23       38.46       44.87      3.63 o 
   2   3  23      103.35      105.06      8.76 o 
   3   3  23       10.02       12.69      3.42 o 
   0   4  23       56.61       52.28      5.68 o 
   1   4  23       21.53       18.64      3.64 o 
   2   4  23       11.10       13.44      3.22 o 
   3   4  23       10.23        7.45      2.95 o 
   0   5  23      186.41      198.30      9.43 o 
   1   5  23        1.45        3.91      2.81 o 
   2   5  23       71.58       78.00      4.74 o 
   0   6  23       10.97        9.81      4.81 o 
   1   6  23        5.83        9.54      3.17 o 
   2   6  23       20.31       16.62      3.12 o 
   0   7  23       74.96       87.36     10.57 o 
   0   0  24       17.55       20.58      6.79 o 
   1   0  24       17.93       17.72      4.90 o 
   2   0  24       10.82       11.43      3.55 o 
   3   0  24        0.15        6.42      5.37 o 
   0   1  24       35.72       38.23      5.80 o 
   1   1  24       41.90       38.23      3.93 o 
   2   1  24       86.66      105.13      4.63 o 
   3   1  24        6.52        3.66      2.87 o 
   0   2  24        0.26        2.58      3.66 o 
   1   2  24        2.72       11.01      2.92 o 
   2   2  24        0.96        5.05      3.06 o 
   3   2  24       50.21       63.40      5.94 o 
   0   3  24      146.65      153.13     10.05 o 
   1   3  24       89.98       98.59      4.99 o 
   2   3  24       62.38       66.20      4.57 o 
   0   4  24      133.31      152.57      7.74 o 
   1   4  24       60.04       63.40      5.22 o 
   2   4  24      157.22      192.43      8.00 o 
   0   5  24        1.60        6.79      3.53 o 
   1   5  24      404.88      479.26     15.74 o 
   1   0  25       69.00       72.69      6.46 o 
   2   0  25        4.71        6.59      3.98 o 
   0   1  25        1.36       10.64      4.34 o 
   1   1  25       38.33       54.31      4.05 o 
   2   1  25       51.25       46.55      4.24 o 
   0   2  25       19.57       30.51      5.02 o 
   1   2  25       19.16       21.17      3.27 o 
   0   3  25      253.00      275.38     13.00 o 
   1   3  25       44.30       45.65      6.41 o 
                                                 
